# Supplementary material for: Pharmacogenetics of the Central Nervous System—Toxicity and Relapse Affecting the CNS in Pediatric Acute Lymphoblastic Leukemia
Source: Cancers (Basel). 2021 May 12;13(10):2333. doi: 10.3390/cancers13102333 (PMC8151239; doi:10.3390/cancers13102333)
Supplement: Supplementary file 1 [file cancers-13-02333-s001.zip]

Archive with 2 entries (2 files):
- Supplementary_Tables.xlsx
- Supplementary_Patient_Criteria.pdf
