# Supplementary material for: Pharmacogenetics of the Central Nervous System—Toxicity and Relapse Affecting the CNS in Pediatric Acute Lymphoblastic Leukemia
Source: Cancers (Basel). 2021 May 12;13(10):2333. doi: 10.3390/cancers13102333 (PMC8151239; doi:10.3390/cancers13102333)
Supplement: Supplementary file 1 [file cancers-13-02333-s001.zip › Supplementary_Tables.xlsx]

## Sheet: Table S1a
	Table S1a: Information about the studied SNPs
								MAF
	Gene	SNP	Chromosome	Position	Function	Major allele	Minor allele	ATE Hungarian or Combined cohort	PRES Hungarian or Combined cohort	CNS-relapse Hunagrian or Combined cohort
	ABCB1	rs3842	7q21.1	87504050	3’UTR	A	G	0.13	0.13	0.13
	ABCB1	rs1045642	7q21.1	87509329	Ile1145Ile	T	C	0.45	0.45	0.45
	ABCB1	rs10280101	7q21.1	87524269	intron	A	C	0.09	0.1	0.09
	ABCB1	rs2032582	7q21.1	87531302	Ala893Ser/Ala893Thr	G	T/A	0.46/0.02	0.46/0.02	0.46/0.02
	ABCB1	rs11760837	7q21.1	87533700	intron	T	C	0.09	0.09	0.09
	ABCB1	rs1128503	7q21.1	87550285	Gly412Gly	C	T	0.46	0.46	0.46
	ABCB1	rs1202179	7q21.1	87574963	intron	A	G	0.28	0.28	0.28
	ABCB1	rs9282564	7q21.1	87600124	Asn21Asp	A	G	0.1	0.09	0.09
	ABCC1	rs35587	16p13.1	16045857	Asn354Asn	T	C	0.31	0.31	0.32
	ABCC1	rs35605	16p13.1	16068162	Leu562Leu	C	T	0.17	0.17	0.17
	ABCC1	rs8187858	16p13.1	16068182	Tyr568Tyr	C	T	0.08	0.08	0.08
	ABCC1	rs4148350	16p13.1	16076620	intron	G	T	0.08	0.08	0.08
	ABCC1	rs35626	16p13.1	16076758	intron	G	T	0.33	0.32	0.34
	ABCC1	rs212087	16p13.1	16136433	intron	C	T	0.42	0.42	0.43
	ABCC1	rs3743527	16p13.1	16141824	3’UTR	C	T	0.25	0.25	0.24
	ABCC1	rs212090	16p13.1	16142147	3’UTR	T	A	0.43	0.43	0.44
	ABCC1	rs212091	16p13.1	16142793	3’UTR	A	G	0.13	0.13	0.12
	ABCC1	rs212093	16p13.1	16143897	downstream	A	G	0.42	0.43	0.41
	ABCC2	rs717620	10q24.2	99782821	5’UTR	G	A	0.17	0.17	0.16
	ABCC2	rs2273697	10q24.2	99804058	Val417Ile	G	A	0.21	0.2	0.21
	ABCC2	rs3740066	10q24.2	99844450	Ile1324Ile	G	A	0.33	0.33	0.33
	ABCG2	rs2231142	4q22	88131171	Gln141Lys	C	A	0.1	0.1	0.11
	ABCG2	rs1564481	4q22	88140113	intron	C	T	0.38	0.38	0.38
	BCL2	rs4987853	18q21.3	63126422	3’UTR	A	G	0.15	0.16	0.16
	BCL2	rs1564483	18q21.3	63127421	3’UTR	G	A	0.27	0.27	0.28
	BCL2	rs4987845	18q21.3	63127955	3’UTR	G	A	0.07	0.07	0.08
	BCL2	rs4941195	18q21.3	63302803	intron	C	A	0.44	0.44	0.44
	BCL2	rs1893806	18q21.3	63317731	intron	T	G	0.44	0.43	0.45
	CEP72	rs4956954	5p15.3	607273	intron	A	G	0.34	0.34	0.34
	CEP72	rs924607	5p15.3	609978	intron	C	T	0.42	0.43	0.43
	CEP72	rs12522955	5p15.3	639116	Pro412Thr	C	A	0.21	0.21	0.2
	CEP72	rs868649	5p15.3	640590	Thr509Ala	T	C	0.22	0.22	0.22
	CEP72; TPPP	rs2458815	5p15.3	653228	3’UTR	A	G	0.21	0.2	0.21
	CHTF8; HAS3	rs2232228	16q22	69109674	Ala93Ala	A	G	0.44	0.44	0.44
	CYP3A4	rs3735451	7q22	99758352	intron	A	G	0.14	0.14	0.14
	CYP3A4	rs2246709	7q22	99768096	intron	A	G	0.27	0.26	0.28
	CYP3A5	rs4646450	7q22	99668695	intron	C	T	0.15	0.15	0.15
	CYP3A5	rs776746	7q22	99672916	intron	G	A	0.08	0.08	0.08
	CYP3A5	rs28365067	7q22	99674687	intron	C	T	0.09	0.09	0.08
	GSTP1	rs6591256	11q13.2	67582428	5’UTR	A	G	0.35	0.36	0.35
	GSTP1	rs1695	11q13.2	67585218	Ile105Val	A	G	0.31	0.31	0.32
	GSTP1	rs749174	11q13.2	67585782	intron	C	T	0.3	0.3	0.3
	HTATSF1P2; NQO2	rs1143684	6p25	3010156	Phe47Leu	T	C	0.23	0.23	0.23
	HTATSF1P2; NQO2	rs6955	6p25	3019693	3’UTR	G	C	0.17	0.17	0.16
	MTHFR	rs1801131	1p36.2	11794419	Glu470Ala	A	C	0.32	0.32	0.31
	NFAT5; NQO1	rs1043470	16q22	69704005	3’UTR	C	T	0.11	0.11	0.11
	NQO1	rs1800566	16q22	69711242	Pro187Ser	C	T	0.18	0.18	0.19
	NQO1	rs1469908	16q22	69730509	5’UTR	A	G	0.4	0.39	0.4
	NQO2	rs4149352	6p25	3002004	intron	C	T	0.23	0.24	0.23
	RARG; ITGB7	rs2229774	12q13.1	53211761	Ser427Leu	C	T	0.08	0.08	0.08
	SLC22A17	rs12882406	14q11.2	23343028	downstream	G	C	0.39	0.38	0.37
	SLC22A17	rs4982753	14q11.2	23345360	downstream	C	T	0.27	0.27	0.26
	SLC22A6	rs10897310	11q12	62973704	downstream	T	C	0.36	0.37	0.36
	SLC22A6	rs6591722	11q12	62982208	intron	T	A	0.33	0.32	0.32
	SLC22A7; CRIP3	rs2270860	6p21.1	43302413	Ser425Ser	G	A	0.32	0.32	0.33
	SLC22A7; CRIP3	rs4149178	6p21.1	43304450	intron	A	G	0.15	0.16	0.16
	SLC22A8	rs2276299	11q12	62998959	Thr241Thr	A	T	0.17	0.18	0.17
	SLC28A3	rs7853758	9q21.3	84286011	Leu461Leu	G	A	0.14	0.15	0.14
	SLC28A3	rs885004	9q21.3	84294635	intron	G	A	0.14	0.14	0.13
	SLC28A3	rs7867504	9q21.3	84305321	Thr89Thr	T	C	0.3	0.31	0.31
	Minor/major allels according to HapMap-CEU, chromosomal position according to the Variation Viewer (GRCh38.p7). Abbreviations: MAF: minor allele frequency; SNP: single nucleotide polymorphism; HWE: Hardy-Weinberg Equilibrium, na: not analyzed.

## Sheet: Table S1b
	Table S1b. Confounders and stratification listed for every analyses
	Population	Phenotype		Analysis
				Case-control	Survival
	Hungarian cohort	AE, ATE	Confounders	Gender	Gender
				Age at diagnosis	Age at diagnosis
				ALL phenotype	ALL phenotype
				Risk group	Risk group.
				Iv. MTX doses.
	Validation joined cohort	ATE	Confounders	Not included any	Not analyzed
	Combined cohort	ATE	Confounders	Not included any*	Age at diagnosis
					ALL phenotype
					Risk group
					Study group.
			Stratification	Cycles of treatment.	Cycles of treatment.
	Combined cohort	PRES	Confounders	CNS status at diagnosis	Gender
					Age at diagnosis
					ALL phenotype
					Risk group
					CNS status at diagnosis
					Study group.
			Stratification	Cycles of treatment.	Cycles of treatment.
	Combined cohort	CNS relapse	Confounders	Not included any*	Gender
					Age at diagnosis
					ALL phenotype
					Risk group
					Study group.
	*In the analyses of the validation joined cohort and of all patients, covariates were included in the model only if they were significant. More details of the confounders are: age at diagnosis (years); ALL phenotype (B or T-cell leukemia); CNS status at diagnosis (CNS 1, or 2); gender (male - female); iv. MTX doses (2 or 5 g/m2); Cycles of treatment (Induction-like (steroid, L-asparaginase, vincr…
	Abbreviations: AE: acute encephalopathy; ATE: acute toxic encephalopathy; PRES: posterior reversible encephalopathy syndrome, CNS: central nervous system.

## Sheet: Table S1c
	Table S1c. Primer sequences of Sanger- sequencing used in genotyping the Austrian population
	Name	Primer Seq (5-3')	Tm (°C)	Amplicon length (Bp)
	ABCB1_rs1128503_FW	AGCTATTCGAAGAGTGGGCACA	62	418
	ABCB1_rs1128503_RV	GTCTAGCTCGCATGGGTCATCT
	ABCB1_rs2032582_FW	GGCTATAGGTTCCAGGCTTGCT	62	469
	ABCB1_rs2032582_RV	GGGGAGGAAGGAAGAACAGTGT
	ABCB1_rs1045642_FW	AGTGTGCTGGTCCTGAAGTTGA	62	448
	ABCB1_rs1045642_RV	CAAGGAGGGTCAGGTGATCAGG
	ABCG2_rs2231142_FW	TGGGTGTACAGATAGGGGGTGA	62	588
	ABCG2_rs2231142_RV	CATTGCCTCACTTCAGGTGCAG
	GSTP1_rs1695 _FW	GTGACTGTGTGTTGATCAGGCG	62	353
	GSTP1_rs1695_RV	CAGGCAATAAGGGTGCAGGTTG

## Sheet: Table S2a
	Table S2a. Results of the case-control analysis of chemotherapy related adverse neurological events
				Hungarian discovery cohort		Joined validation cohort	Combined cohort
							ATE					PRES
				AE	ATE	ATE	ATE	ATE in Induction-like phases	Seizure	Seizure in Induction-like phases	Toxic PRES	PRES
	Cases/Controls			n=86/544	n=36/590	n=107/211	n=143/283	n=82/162	n=44/89	n=28/57	n=66/129	n=82/169
	Gene	SNP	Comparisons	OR (CI 95%)
	ABCB1	rs1045642	CC+CT vs. TT	0.46 (0.25-0.84)	0.45 (0.21-0.99)	1.13 (0.68-1.89)	0.88 (0.57-1.35)	0.87 (0.51-1.49)	0.34 (0.15-0.78)	0.28 (0.10-0.74)	1.93 (1.0-3.73)	2.1 (1.14-3.87)
			TT vs. CT+CC	2.17 (1.19-4.17)	2.22 (1.01-4.76)	0.89 (0.53-1.47)	1.14 (0.74-1.75)	1.15 (0.67-1.96)	2.94 (1.28-6.67)	3.57 (1.35-10.0)	0.52 (0.27-1.0)	0.48 (0.26-0.88)
			CC vs. TT+CT	1.04 (0.49-2.21)	0.83 (0.30-2.29)	0.68 (0.36-1.28)	0.76 (0.43-1.36)	0.79 (0.37-1.71)	0.86 (0.32-2.27)	0.96 (0.31-2.97)	0.77 (0.32-1.86)	0.74 (0.32-1.72)
			CT vs. TT	0.39 (0.19-0.77)	0.43 (0.18-1.0)	1.28 (0.75-2.18)	0.93 (0.59-1.47)	0.90 (0.51-1.59)	0.31 (0.13-0.75)	0.23 (0.08-0.68)	2.23 (1.11-4.47)	2.55 (1.32-4.92)
			CC vs. TT	0.63 (0.28-1.42)	0.52 (0.17-1.55)	0.80 (0.39-1.63)	0.73 (0.39-1.38)	0.75 (0.32-1.73)	0.43 (0.14-1.30)	0.41 (0.11-1.50)	1.20 (0.45-3.19)	1.20 (0.48-2.99)
		rs1128503	TT+CT vs. CC	1.09 (0.58-2.02)	1.61 (0.67-3.87)	1.19 (0.68-2.08)	1.32 (0.81-2.14)	1.01 (0.54-1.88)	2.10 (0.82-5.39)	1.92 (0.63-5.84)	1.20 (0.55-2.59)	1.03 (0.51-2.11)
			TT vs. CC+CT	1.87 (1.0-3.50)	2.25 (1.03-4.92)	1.21 (0.69-2.15)	1.51 (0.93-2.47)	2.07 (1.09-3.93)	2.49 (0.99-6.26)	5.06 (1.34-19.03)	1.47 (0.71-3.05)	1.17 (0.59-2.31)
			CT vs. CC	0.84 (0.42-1.67)	1.22 (0.47-3.17)	1.14 (0.63-2.05)	1.16 (0.69-1.96)	0.75 (0.38-1.48)	1.67 (0.61-4.52)	1.14 (0.33-4.00)	1.06 (0.47-2.40)	0.98 (0.46-2.09)
			TT vs. CC	1.69 (0.80-3.55)	2.56 (0.94-6.96)	1.32 (0.66-2.65)	1.67 (0.92-3.01)	1.74 (0.81-3.72)	3.50 (1.10-11.12)	5.45 (1.21-24.58)	1.53 (0.60-3.87)	1.15 (0.49-2.70)
		rs2032582 (triallelic)	AG vs. GG	0.43 (0.05-3.49)	1.37 (0.15-12.77)	1.55 (0.24-9.97)	2.03 (0.36-11.36)	nv	nv	nv	nv	nv
			TA vs. GG	0.91 (0.09-8.33)	3.32 (0.32-34.76)	2.97 (0.46-19.10)	2.47 (0.58-10.59)	1.62 (0.25-10.45)	2.16 (0.16-28.70)	nv	nv	nv
			TT vs. GG	1.63 (0.76-3.49)	3.55 (1.17-10.78)	1.11 (0.56-2.19)	1.60 (0.89-2.88)	1.68 (0.79-3.56)	3.71 (1.23-11.17)	8.61 (1.82-40.79)	1.27 (0.49-3.30)	0.94 (0.38-2.30)
			GT vs. GG	0.71 (0.34-1.46)	1.47 (0.50-4.35)	0.78 (0.42-1.42)	0.92 (0.54-1.59)	0.67 (0.34-1.35)	1.37 (0.50-3.75)	1.26 (0.33-4.76)	0.98 (0.42-2.26)	1.03 (0.46-2.34)
	ABCG2	rs2231142	AA+AC vs. CC	1.14 (0.52-2.49)	1.55 (0.63-3.84)	1.59 (0.88-2.88)	1.26 (0.76-2.10)	1.12 (0.59-2.12)	0.89 (0.35-2.28)	0.87 (0.30-2.48)	1.47 (0.69-3.11)	1.70 (0.82-3.51)
			AA vs. CC+CA	nv	nv	nv	2.0 (0.40-9.91)	3.99 (0.36-44.12)	nv	nv	nv	nv
			CA vs. CC	1.26 (0.57-2.76)	1.76 (0.71-4.37)	1.39 (0.75-2.57)	1.21 (0.72-2.05)	1.04 (0.54-2.02)	0.93 (0.37-2.35)	0.91 (0.32-2.58)	1.29 (0.59-2.82)	1.60 (0.76-3.35)
			AA vs. CC	nv	nv	nv	2.14 (0.43-10.71)	4.05 (0.36-45.16)	nv	nv	nv	nv
	ABCB1 combination with ABCG2	rs1045642	rs1045642 TT and rs2231142 CA+AA vs. others	3.87 (1.38-10.84)	5.75 (1.81-18.25)	1 (0.33-3.0)	1.07 (0.44-2.61)	1.45 (0.52-4.06)	2.21 (0.49-10.03)	3.24 (0.58-18.0)	0.79 (0.24-2.59)	1.34 (0.44-4.04)
		rs2231142
	GSTP1	rs1695	GG+AG vs. AA	0.33 (0.17-0.64)	0.35 (0.15-0.82)	1.60 (0.97-2.64)	1.15 (0.75-1.76)	1.19 (0.66-2.14)	1.23 (0.54-2.81)	0.88 (0.32-2.38)	1.58 (0.83-3.01)	1.40 (0.76-2.59)
			GG vs. AA+AG	1.20 (0.46-3.09)	1.82 (0.63-5.25)	0.56 (0.24-1.32)	0.86 (0.42-1.69)	1.02 (0.45-2.33)	1.81 (0.62-5.30)	2.66 (0.73-9.80)	0.41 (0.13-1.31)	0.71 (0.23-2.13)
			AG vs. AA	0.22 (0.09-0.51)	0.16 (0.05-0.57)	1.76 (1.06-2.94)	1.19 (0.76-1.85)	1.20 (0.66-2.18)	1.13 (0.48-2.64)	0.75 (0.27-2.13)	1.83 (0.94-3.56)	1.48 (0.79-2.77)
			GG vs. AA	0.76 (0.29-2.00)	1.11 (0.38-3.26)	0.82 (0.32-2.05)	0.94 (0.45-1.97)	1.16 (0.46-2.91)	1.97 (0.57-6.86)	2.16 (0.48-9.77)	0.61 (0.18-2.07)	0.90 (0.28-2.93)
	*Number of controls in matched populations was twice as much as cases; nv: not valid; Hungarian discovery cohort: unmatched set of Hungarian cases and controls; Joined cohort: Austrian-Czech-NOPHO matched case-control ATE validation population; Combined cohort of ATE: full patient set of the matched Hungarian ATE population (including cases only with CNS toxicity and matched controls) and the Joi…
	Results with p ≤ 0.05 are shown with bold italics characters, significant results with p ≤ 1.13E-02 are shown with bold characters.

## Sheet: Table S2b
	Table S2b. Survival analysis on the CNS adverse event case-control cohort
				Hungarian discovery cohort				Combined cohort
								ATE										PRES
				AE		ATE		ATE		ATE in Induction-like phases		Seizure		Seizure in Induction-like phases		Toxic PRES		PRES
				OS	EFS	OS	EFS	OS	EFS	OS	EFS	OS	EFS	OS	EFS	OS	EFS	OS	EFS
	Event/Total population (n)			78/630	103/630	76/626	101/626	29/81	59/152	18/49	33/86	14/37	24/64	9/24	14/36	7/19	17/47	21/48	44/99
	Gene	SNP	Comparisons	HR (CI 95%)
	ABCB1	rs1045642	CC+CT vs. TT	0.85 (0.51-1.42)	0.76 (0.49-1.18)	0.83 (0.48-1.42)	0.73 (0.46-1.15)	0.85 (0.35-2.03)	0.70 (0.39-1.28)	1.12 (0.42-2.97)	0.75 (0.40-1.41)	1.03 (0.36-2.92)	0.82 (0.40-1.70)	1.32 (0.42-4.17)	0.92 (0.43-1.97)	0.83 (0.29-2.42)	0.53 (0.27-1.03)	0.38 (0.10-1.44)	0.38 (0.17-0.84)
			TT vs. CT+CC	1.17 (1.95-0.71)	1.31 (2.04-0.85)	1.21 (2.09-0.70)	1.38 (2.18-0.87)	1.18 (2.83-0.49)	1.42 (2.58-0.78)	0.89 (2.36-0.34)	1.34 (2.52-0.71)	0.97 (2.76-0.34)	1.21 (2.50-0.59)	0.76 (2.39-0.24)	1.09 (2.33-0.51)	1.21 (0.41-3.45)	1.89 (0.97-3.70)	2.65 (10.16-0.69)	2.67 (5.93-1.20)
			CC vs. TT+CT	1.60 (0.92-2.80)	1.61 (0.99-2.61)	1.71 (0.95-3.09)	1.67 (1.00-2.78)	0.79 (0.24-2.53)	1.37 (0.69-2.72)	0.89 (0.26-3.11)	1.30 (0.62-2.75)	0.71 (0.19-2.65)	1.30 (0.57-2.93)	0.66 (0.17-2.52)	1.24 (0.55-2.83)	1.02 (0.30-3.40)	1.14 (0.53-2.49)	0.44 (0.10-1.99)	0.90 (0.41-2.01)
			CT vs. TT	0.68 (0.39-1.21)	0.60 (0.37-0.98)	0.65 (0.35-1.19)	0.57 (0.34-0.95)	0.89 (0.35-2.29)	0.58 (0.29-1.13)	1.18 (0.41-3.40)	0.64 (0.32-1.28)	1.15 (0.36-3.74)	0.71 (0.32-1.59)	1.64 (0.44-6.06)	0.81 (0.35-1.89)	0.80 (0.24-2.66)	0.44 (0.21-0.93)	0.44 (0.08-2.43)	0.30 (0.11-0.80)
			CC vs. TT	1.30 (0.69-2.43)	1.21 (0.70-2.08)	1.34 (0.69-2.61)	1.21 (0.68-2.14)	0.74 (0.21-2.59)	1.01 (0.47-2.16)	0.98 (0.25-3.82)	1.02 (0.44-2.32)	0.77 (0.19-3.08)	1.07 (0.43-2.67)	0.87 (0.20-3.79)	1.11 (0.43-2.84)	0.90 (0.24-3.39)	0.73 (0.31-1.70)	0.31 (0.06-1.50)	0.51 (0.21-1.23)
		rs1128503	TT+CT vs. CC	0.89 (0.53-1.51)	0.97 (0.61-1.53)	0.80 (0.46-1.39)	0.89 (0.55-1.45)	0.78 (0.33-1.87)	0.75 (0.41-1.37)	1.10 (0.39-3.09)	1.01 (0.51-2.00)	0.79 (0.29-2.12)	0.70 (0.34-1.45)	0.84 (0.31-2.27)	0.74 (0.36-1.54)	0.79 (0.29-2.17)	0.92 (0.45-1.86)	2.39 (0.63-9.12)	1.48 (0.63-3.43)
			TT vs CC+CT	1.30 (0.77-2.20)	1.47 (0.93-2.31)	1.20 (0.67-2.14)	1.42 (0.87-2.30)	1.34 (0.53-3.39)	1.43 (0.75-2.72)	1.16 (0.43-3.16)	1.33 (0.67-2.63)	1.54 (0.54-4.43)	1.36 (0.64-2.88)	1.21 (0.37-3.91)	1.17 (0.52-2.62)	1.66 (0.56-4.89)	1.59 (0.77-3.27)	1.88 (0.53-6.61)	2.06 (0.96-4.44)
			CT vs. CC	0.78 (0.43-1.39)	0.80 (0.48-1.34)	0.71 (0.38-1.31)	0.75 (0.44-1.29)	0.67 (0.25-1.75)	0.62 (0.32-1.21)	1.05 (0.33-3.29)	0.90 (0.42-1.90)	0.64 (0.21-1.96)	0.60 (0.27-1.32)	0.76 (0.25-2.31)	0.67 (0.31-1.47)	0.62 (0.20-1.94)	0.75 (0.34-1.65)	2.13 (0.51-8.93)	1.15 (0.46-2.89)
			TT vs. CC	1.12 (0.60-2.08)	1.29 (0.75-2.21)	0.98 (0.50-1.91)	1.19 (0.67-2.12)	1.03 (0.36-3.01)	1.07 (0.51-2.24)	1.19 (0.36-3.92)	1.24 (0.56-2.78)	1.16 (0.36-3.81)	0.99 (0.41-2.39)	1.02 (0.28-3.67)	0.92 (0.37-2.33)	1.23 (0.37-4.16)	1.34 (0.58-3.08)	2.98 (0.61-14.53)	2.25 (0.87-5.81)
		rs2032582 (triallelic)	AG vs. GG	0.68 (0.16-2.93)	0.52 (0.12-2.22)	0.63 (0.14-2.75)	0.48 (0.11-2.07)	nv	2.17 (0.47-10.06)	nv	2.57 (0.45-14.51)	nv	4.87 (0.99-24.01)	nv	5.29 (1.04-26.91)	nv	2.35 (0.44-12.50)	nv	5.67 (1.02-31.48)
			TA vs. GG	nv	nv	nv	nv	0.77 (0.07-8.08)	0.65 (0.07-5.70)	1.00 (0.08-12.06)	0.88 (0.09-8.59)	0.00 (0.00-0.00)	nv	nv	nv	nv	nv	nv	nv
			TT vs. GG	0.98 (0.51-1.90)	1.23 (0.70-2.14)	0.85 (0.42-1.75)	1.13 (0.63-2.04)	0.81 (0.27-2.39)	1.44 (0.65-3.17)	0.76 (0.22-2.62)	1.47 (0.62-3.46)	0.78 (0.23-2.62)	1.23 (0.49-3.10)	0.64 (0.17-2.44)	1.15 (0.44-3.04)	0.69 (0.21-2.21)	1.78 (0.75-4.25)	2.22 (0.43-11.44)	4.24 (1.47-12.28)
			GT vs. GG	0.88 (0.49-1.58)	0.83 (0.49-1.40)	0.78 (0.42-1.46)	0.75 (0.43-1.31)	0.64 (0.22-1.82)	0.71 (0.34-1.50)	0.95 (0.28-3.20)	0.88 (0.39-1.99)	0.69 (0.22-2.17)	0.63 (0.27-1.47)	0.82 (0.25-2.74)	0.71 (0.30-1.71)	0.42 (0.13-1.37)	0.74 (0.32-1.71)	1.51 (0.32-7.11)	1.37 (0.48-3.93)
	ABCG2	rs2231142	AA+AC vs. CC	0.90 (0.46-1.78)	0.81 (0.44-1.50)	0.88 (0.43-1.79)	0.79 (0.41-1.49)	0.79 (0.27-2.32)	0.78 (0.38-1.63)	0.70 (0.22-2.17)	0.77 (0.36-1.68)	0.79 (0.23-2.64)	0.78 (0.33-1.84)	0.80 (0.24-2.73)	0.79 (0.33-1.86)	1.15 (0.37-3.60)	0.91 (0.41-2.01)	0.62 (0.17-2.20)	0.97 (0.41-2.30)
			AA vs. CC+CA	3.98 (0.95-16.77)	3.06 (0.74-12.70)	4.27 (1.01-18.04)	3.23 (0.78-13.43)	9.85 (1.62-59.85)	3.36 (0.62-18.13)	20.70 (1.73-247.93)	5.82 (1.01-33.55)	15.61 (1.14-213.68)	8.81 (1.23-62.99)	18.50 (1.26-272.04)	9.80 (1.35-71.13)	13.44 (1.08-167.81)	4.49 (0.74-27.24)	nv	nv
			CA vs. CC	0.76 (0.36-1.60)	0.71 (0.37-1.38)	0.72 (0.32-1.59)	0.67 (0.34-1.36)	0.49 (0.13-1.82)	0.67 (0.31-1.47)	0.36 (0.08-1.62)	0.64 (0.28-1.47)	0.44 (0.09-2.11)	0.61 (0.23-1.60)	0.44 (0.09-2.14)	0.62 (0.24-1.61)	0.73 (0.19-2.79)	0.77 (0.33-1.78)	0.62 (0.17-2.21)	0.98 (0.41-2.33)
			AA vs. CC	3.82 (0.90-16.12)	2.91 (0.70-12.10)	4.07 (0.96-17.25)	3.05 (0.73-12.73)	8.68 (1.41-53.45)	3.07 (0.56-16.93)	17.44 (1.39-218.34)	5.31 (0.91-31.14)	12.78 (0.84-194.05)	7.75 (1.04-57.92)	15.32 (0.94-250.06)	8.70 (1.15-65.63)	12.77 (0.98-165.80)	4.24 (0.68-26.49)	nv	nv
	ABCB1 combination with ABCG2	rs1045642	rs1045642 TT and rs2231142 CA+AA vs. others	0.71 (0.22-2.29)	0.77 (0.28-2.11)	0.54 (0.13-2.23)	0.63 (0.20-2.00)	0.80 (0.16-3.96)	1.43 (0.54-3.79)	0.43 (0.05-3.36)	1.21 (0.41-3.63)	0.57 (0.07-4.83)	1.63 (0.53-5.02)	0.54 (0.06-4.58)	1.57 (0.49-4.97)	1.65 (0.31-8.81)	2.32 (0.84-6.41)	2.13 (0.39-11.71)	4.29 (1.60-11.46)
		rs2231142
	GSTP1	rs1695	GG+AG vs. AA	0.77 (0.46-1.30)	0.89 (0.58-1.38)	0.71 (0.41-1.22)	0.86 (0.54-1.36)	0.23 (0.08-0.64)	0.70 (0.39-1.26)	0.22 (0.08-0.63)	0.65 (0.35-1.20)	0.15 (0.04-0.59)	0.49 (0.24-1.01)	0.16 (0.03-0.71)	0.51 (0.25-1.07)	0.41 (0.15-1.12)	0.91 (0.47-1.73)	0.91 (0.32-2.57)	1.19 (0.57-2.48)
			GG vs. AA+AG	0.70 (0.28-1.77)	0.76 (0.35-1.66)	0.82 (0.32-2.08)	0.86 (0.39-1.90)	0.32 (0.04-2.90)	0.46 (0.13-1.56)	0.37 (0.04-3.30)	0.46 (0.13-1.60)	0.36 (0.04-3.19)	0.52 (0.15-1.77)	0.44 (0.05-3.66)	0.55 (0.16-1.85)	0.57 (0.07-4.56)	0.20 (0.03-1.48)	1.93 (0.36-10.25)	0.51 (0.11-2.34)
			AG vs. AA	0.81 (0.47-1.42)	0.94 (0.59-1.50)	0.71 (0.39-1.28)	0.87 (0.53-1.42)	0.24 (0.08-0.71)	0.78 (0.42-1.44)	0.22 (0.07-0.68)	0.72 (0.38-1.36)	0.14 (0.03-0.64)	0.52 (0.25-1.12)	0.14 (0.03-0.77)	0.54 (0.25-1.18)	0.41 (0.14-1.20)	1.06 (0.55-2.04)	0.80 (0.27-2.41)	1.31 (0.62-2.79)
			GG vs. AA	0.65 (0.25-1.67)	0.74 (0.33-1.65)	0.72 (0.28-1.86)	0.82 (0.36-1.83)	0.18 (0.02-1.70)	0.40 (0.11-1.41)	0.21 (0.02-1.91)	0.39 (0.11-1.39)	0.17 (0.02-1.80)	0.38 (0.11-1.35)	0.22 (0.02-2.14)	0.41 (0.12-1.44)	0.39 (0.05-3.18)	0.20 (0.03-1.57)	1.75 (0.30-10.11)	0.59 (0.12-2.89)
	CYP3A5	rs4646450	TT+CT vs. CC	2.80 (1.70-4.60)	2.27 (1.46-3.53)	2.43 (1.43-4.13)	2.00 (1.25-3.18)	na	na	na	na	na	na	na	na	na	na	na	na
			TT vs. CC+CT	4.16 (1.65-10.53)	2.97 (1.19-7.39)	3.74 (1.33-10.54)	2.63 (0.95-7.28)	na	na	na	na	na	na	na	na	na	na	na	na
			CT vs. CC	2.55 (1.51-4.30)	2.13 (1.34-3.38)	2.22 (1.27-3.88)	1.89 (1.16-3.07)	na	na	na	na	na	na	na	na	na	na	na	na
			TT vs. CC	5.76 (2.21-15.00)	3.75 (1.48-9.52)	4.84 (1.68-13.97)	3.16 (1.13-8.88)	na	na	na	na	na	na	na	na	na	na	na	na
	CYP3A4	rs3735451	GG+AG vs. AA	1.69 (1.02-2.81)	1.70 (1.09-2.66)	1.89 (1.10-3.24)	1.87 (1.17-2.98)	na	na	na	na	na	na	na	na	na	na	na	na
			GG vs. AA+AG	4.61 (1.41-15.05)	4.95 (1.78-13.76)	5.13 (1.56-16.87)	5.39 (1.93-15.04)	na	na	na	na	na	na	na	na	na	na	na	na
			AG vs. AA	1.53 (0.90-2.61)	1.53 (0.96-2.45)	1.69 (0.96-2.99)	1.67 (1.03-2.73)	na	na	na	na	na	na	na	na	na	na	na	na
			GG vs. AA	5.15 (1.56-17.00)	5.54 (1.97-15.56)	5.91 (1.77-19.72)	6.20 (2.19-17.52)	na	na	na	na	na	na	na	na	na	na	na	na
	na: not analyzed; Hungarian discovery cohort: unmatched set of Hungarian cases and controls; Combined cohort of ATE: full patient set of the matched Hungarian ATE population (including cases only with CNS toxicity and matched controls) and the Joined cohort of ATE validation cohort; Combined cohort of PRES: full patient set with cases of PRES and matched controlls collected by each study group.
	Results with p ≤ 0.01 are shown with bold italics characters, significant results with p ≤ 1.13E-02 are shown with bold characters.

## Sheet: Table S3a
	Table S3a. SNPs analyzed in the CNS relapse Combined case-control cohort
				CNS REL cases vs. Patients without relapse	CNS REL cases vs. Patients without relapse and with BM-relapse	CNS relapse and BM relapse vs Patients wihout relapse	CNS relapse vs BM relapse
	Cases/Controls			n=86/129	n=86/219	n=191/129	n=86/90
	Gene	SNP	Comparisons	OR (CI 95%)
	ABCB1	rs1045642	CC+CT vs. TT	1.41 (0.73-2.72)	1.36 (0.77-2.39)	1.31 (0.78-2.18)	1.37 (0.72-2.62)
			TT vs. CT+CC	0.71 (0.37-1.37)	0.74 (0.42-1.30)	0.76 (0.46-1.28)	0.73 (0.38-1.39)
			CC vs. TT+CT	1.75 (0.86-3.58)	1.50 (0.82-2.75)	1.54 (0.86-2.78)	1.30 (0.66-2.58)
			CT vs. TT	1.20 (0.59-2.43)	1.22 (0.67-2.25)	1.17 (0.68-2.01)	1.30 (0.65-2.59)
			CC vs. TT	1.96 (0.85-4.53)	1.71 (0.83-3.51)	1.70 (0.86-3.34)	1.53 (0.68-3.45)
		rs1128503	TT+CT vs. CC	0.48 (0.24-0.96)	0.63 (0.36-1.12)	0.73 (0.43-1.23)	0.75 (0.41-1.41)
			TT vs CC+CT	0.74 (0.33-1.64)	0.83 (0.43-1.59)	0.70 (0.38-1.28)	0.93 (0.44-1.97)
			CT vs. CC	0.48 (0.23-1.01)	0.63 (0.34-1.17)	0.79 (0.45-1.38)	0.74 (0.37-1.45)
			TT vs. CC	0.46 (0.18-1.16)	0.63 (0.30-1.33)	0.60 (0.30-1.22)	0.79 (0.35-1.82)
		rs2032582 (triallelic)	AG vs. GG	0.54 (0.10-2.97)	0.58 (0.11-3.03)	0.65 (0.17-2.47)	0.75 (0.07-8.46)
			TA vs. GG	nv	3.79 (0.32-44.29)	nv	2.02 (0.17-23.80)
			TT vs. GG	0.59 (0.25-1.40)	0.64 (0.30-1.34)	0.64 (0.32-1.28)	0.74 (0.33-1.63)
			GT vs. GG	0.41 (0.20-0.87)	0.55 (0.29-1.05)	0.62 (0.34-1.12)	0.70 (0.35-1.43)
	ABCG2	rs2231142	AA+AC vs. CC	1.46 (0.67-3.18)	1.01 (0.51-2.01)	1.21 (0.63-2.33)	0.84 (0.37-1.91)
			AA vs. CC+CA	2.0 (0.13-31.98)	1.00 (0.08-11.93)	1.00 (0.06-15.99)	1.00 (0.06-15.99)
			CA vs. CC	1.43 (0.65-3.14)	1.01 (0.51-2.04)	1.21 (0.63-2.34)	0.84 (0.37-1.92)
			AA vs. CC	2.39 (0.14-39.73)	1.00 (0.08-12.10)	1.10 (0.07-18.01)	0.92 (0.06-15.13)
	ABCB1 combination with ABCG2	rs1045642	rs1045642 TT and rs2231142 CA+AA vs. others	0.62 (0.19-1.98)	0.74 (0.24-2.27)	0.50 (0.19-1.31)	1.00 (0.22-4.56)
		rs2231142
	GSTP1	rs1695	GG+AG vs. AA	1.63 (0.89-2.96)	1.39 (0.82-2.34)	1.57 (0.96-2.56)	1.06 (0.58-1.94)
			GG vs. AA+AG	1.07 (0.48-2.41)	0.97 (0.47-2.02)	1.11 (0.56-2.20)	0.83 (0.36-1.93)
			AG vs. AA	1.68 (0.90-3.15)	1.46 (0.84-2.55)	1.64 (0.97-2.77)	1.15 (0.60-2.23)
			GG vs. AA	1.44 (0.59-3.52)	1.18 (0.54-2.58)	1.40 (0.68-2.91)	0.88 (0.36-2.14)
	Results with p ≤ 0.05 are shown with bold italics characters.

## Sheet: Table S3b
	Table S3b. Results of the survival analysis of CNS relapse Combined cohort
				Combined relapse cohort
				OS	EFS
	Event/Total population (n)			98/264	195/354
	Gene	SNP	Comparisons	OR (CI 95%)
	ABCB1	rs1045642	CC+CT vs. TT	1.47 (0.90-2.41)	1.21 (0.87-1.67)
			TT vs. CT+CC	0.68 (1.11-0.42)	0.83 (1.15-0.60)
			CC vs. TT+CT	1.29 (0.78-2.13)	1.14 (0.82-1.58)
			CT vs. TT	1.42 (0.83-2.41)	1.18 (0.83-1.68)
			CC vs. TT	1.60 (0.88-2.91)	1.26 (0.85-1.88)
		rs1128503	TT+CT vs. CC	0.77 (0.49-1.21)	0.92 (0.68-1.24)
			TT vs CC+CT	1.01 (0.59-1.74)	0.93 (0.64-1.36)
			CT vs. CC	0.74 (0.45-1.21)	0.93 (0.67-1.28)
			TT vs. CC	0.86 (0.47-1.56)	0.89 (0.59-1.36)
		rs2032582 (triallelic)	AG vs. GG	0.60 (0.17-2.05)	0.73 (0.31-1.72)
			TA vs. GG	1.86 (0.40-8.75)	2.30 (0.95-5.58)
			TT vs. GG	0.80 (0.43-1.48)	0.81 (0.53-1.23)
			GT vs. GG	0.75 (0.45-1.27)	0.82 (0.58-1.16)
	ABCG2	rs2231142	AA+AC vs. CC	1.44 (0.84-2.46)	1.04 (0.72-1.49)
			AA vs. CC+CA	2.82 (0.42-19.13)	1.55 (0.24-10.06)
			CA vs. CC	1.37 (0.79-2.38)	1.02 (0.70-1.47)
			AA vs. CC	3.00 (0.44-20.67)	1.56 (0.24-10.10)
	ABCB1 combination with ABCG2	rs1045642	rs1045642 TT and rs2231142 CA+AA vs. others	0.51 (0.18-1.45)	0.62 (0.31-1.21)
		rs2231142
	GSTP1	rs1695	GG+AG vs. AA	1.20 (0.76-1.89)	1.22 (0.91-1.64)
			GG vs. AA+AG	0.93 (0.48-1.80)	0.98 (0.62-1.53)
			AG vs. AA	1.26 (0.77-2.05)	1.26 (0.93-1.72)
			GG vs. AA	1.04 (0.52-2.10)	1.09 (0.68-1.76)

## Sheet: Table S4a
	Table S4a: Results of acute encephalopathy and acute toxic encephalopathy case-control study in the Hungarian cohort
	Target	Covariates	Variable	OR	CI.L	CI.H	p Value	Model
	Acute encephalopathy	Gender + Age_at_dg + ALL_phenotype + Risk_group + MTX_dose	(Intercept)	0.177209	0.0397863	0.78929	0.0231792	44563
	Acute encephalopathy	Gender + Age_at_dg + ALL_phenotype + Risk_group + MTX_dose	ABCB1_rs2032582_AG	0.425432	0.0518451	3.49103	0.426127	44563
	Acute encephalopathy	Gender + Age_at_dg + ALL_phenotype + Risk_group + MTX_dose	ABCB1_rs2032582_GT	0.705419	0.34163	1.45659	0.345517	44563
	Acute encephalopathy	Gender + Age_at_dg + ALL_phenotype + Risk_group + MTX_dose	ABCB1_rs2032582_TA	0.907419	0.0987951	8.33452	0.931572	44563
	Acute encephalopathy	Gender + Age_at_dg + ALL_phenotype + Risk_group + MTX_dose	ABCB1_rs2032582_TT	1.62607	0.756917	3.49325	0.212712	44563
	Acute encephalopathy	Gender + Age_at_dg + ALL_phenotype + Risk_group + MTX_dose	Gender	1.70904	0.942396	3.09933	0.0776232	44563
	Acute encephalopathy	Gender + Age_at_dg + ALL_phenotype + Risk_group + MTX_dose	Age_at_dg	1.15991	1.0872	1.23748	7.08471e-06	44563
	Acute encephalopathy	Gender + Age_at_dg + ALL_phenotype + Risk_group + MTX_dose	ALL_phenotype	0.929704	0.629693	1.37265	0.713876	44563
	Acute encephalopathy	Gender + Age_at_dg + ALL_phenotype + Risk_group + MTX_dose	Risk_group	0.595884	0.265036	1.33974	0.210407	44563
	Acute encephalopathy	Gender + Age_at_dg + ALL_phenotype + Risk_group + MTX_dose	MTX_dose	0.760502	0.607	0.952823	0.0173061	44563
	Acute encephalopathy	Gender + Age_at_dg + ALL_phenotype + Risk_group + MTX_dose	(Intercept)	0.174509	0.0380845	0.799628	0.0245808	44564
	Acute encephalopathy	Gender + Age_at_dg + ALL_phenotype + Risk_group + MTX_dose	ABCB1_rs1045642_add_1	0.393309	0.19985	0.774039	0.0069026	44564
	Acute encephalopathy	Gender + Age_at_dg + ALL_phenotype + Risk_group + MTX_dose	ABCB1_rs1045642_add_2	0.627822	0.277647	1.41965	0.263465	44564
	Acute encephalopathy	Gender + Age_at_dg + ALL_phenotype + Risk_group + MTX_dose	Gender	1.56581	0.851096	2.8807	0.149405	44564
	Acute encephalopathy	Gender + Age_at_dg + ALL_phenotype + Risk_group + MTX_dose	Age_at_dg	1.17266	1.09457	1.25632	5.89935e-06	44564
	Acute encephalopathy	Gender + Age_at_dg + ALL_phenotype + Risk_group + MTX_dose	ALL_phenotype	0.905795	0.606242	1.35336	0.629119	44564
	Acute encephalopathy	Gender + Age_at_dg + ALL_phenotype + Risk_group + MTX_dose	Risk_group	0.707683	0.306521	1.63387	0.417975	44564
	Acute encephalopathy	Gender + Age_at_dg + ALL_phenotype + Risk_group + MTX_dose	MTX_dose	0.804415	0.635879	1.01762	0.0696202	44564
	Acute encephalopathy	Gender + Age_at_dg + ALL_phenotype + Risk_group + MTX_dose	(Intercept)	0.171488	0.0373514	0.787339	0.0233615	44565
	Acute encephalopathy	Gender + Age_at_dg + ALL_phenotype + Risk_group + MTX_dose	ABCB1_rs1045642_dom_1	0.455677	0.248137	0.836803	0.0112595	44565
	Acute encephalopathy	Gender + Age_at_dg + ALL_phenotype + Risk_group + MTX_dose	Gender	1.59168	0.866838	2.92262	0.13385	44565
	Acute encephalopathy	Gender + Age_at_dg + ALL_phenotype + Risk_group + MTX_dose	Age_at_dg	1.16572	1.08943	1.24736	8.98012e-06	44565
	Acute encephalopathy	Gender + Age_at_dg + ALL_phenotype + Risk_group + MTX_dose	ALL_phenotype	0.911303	0.609364	1.36285	0.651034	44565
	Acute encephalopathy	Gender + Age_at_dg + ALL_phenotype + Risk_group + MTX_dose	Risk_group	0.722431	0.313047	1.66718	0.446042	44565
	Acute encephalopathy	Gender + Age_at_dg + ALL_phenotype + Risk_group + MTX_dose	MTX_dose	0.811273	0.641956	1.02525	0.0799062	44565
	Acute encephalopathy	Gender + Age_at_dg + ALL_phenotype + Risk_group + MTX_dose	(Intercept)	0.104024	0.0240567	0.449811	0.00245	44566
	Acute encephalopathy	Gender + Age_at_dg + ALL_phenotype + Risk_group + MTX_dose	ABCB1_rs1045642_rec_1	1.04102	0.490534	2.20929	0.916595	44566
	Acute encephalopathy	Gender + Age_at_dg + ALL_phenotype + Risk_group + MTX_dose	Gender	1.50188	0.822831	2.74133	0.185234	44566
	Acute encephalopathy	Gender + Age_at_dg + ALL_phenotype + Risk_group + MTX_dose	Age_at_dg	1.16249	1.08709	1.24312	1.08044e-05	44566
	Acute encephalopathy	Gender + Age_at_dg + ALL_phenotype + Risk_group + MTX_dose	ALL_phenotype	0.893563	0.601785	1.32681	0.576865	44566
	Acute encephalopathy	Gender + Age_at_dg + ALL_phenotype + Risk_group + MTX_dose	Risk_group	0.711147	0.309241	1.63539	0.422382	44566
	Acute encephalopathy	Gender + Age_at_dg + ALL_phenotype + Risk_group + MTX_dose	MTX_dose	0.822823	0.652603	1.03744	0.0991173	44566
	Acute encephalopathy	Gender + Age_at_dg + ALL_phenotype + Risk_group + MTX_dose	(Intercept)	0.215774	0.0510396	0.912204	0.0370754	44567
	Acute encephalopathy	Gender + Age_at_dg + ALL_phenotype + Risk_group + MTX_dose	ABCB1_rs1128503_add_1	0.842336	0.424077	1.67312	0.624113	44567
	Acute encephalopathy	Gender + Age_at_dg + ALL_phenotype + Risk_group + MTX_dose	ABCB1_rs1128503_add_2	1.6889	0.80372	3.54897	0.166582	44567
	Acute encephalopathy	Gender + Age_at_dg + ALL_phenotype + Risk_group + MTX_dose	Gender	1.68989	0.948974	3.00927	0.0747322	44567
	Acute encephalopathy	Gender + Age_at_dg + ALL_phenotype + Risk_group + MTX_dose	Age_at_dg	1.14674	1.07597	1.22216	2.51962e-05	44567
	Acute encephalopathy	Gender + Age_at_dg + ALL_phenotype + Risk_group + MTX_dose	ALL_phenotype	0.901817	0.614594	1.32327	0.597331	44567
	Acute encephalopathy	Gender + Age_at_dg + ALL_phenotype + Risk_group + MTX_dose	Risk_group	0.538237	0.246322	1.1761	0.120357	44567
	Acute encephalopathy	Gender + Age_at_dg + ALL_phenotype + Risk_group + MTX_dose	MTX_dose	0.750969	0.602014	0.93678	0.0111177	44567
	Acute encephalopathy	Gender + Age_at_dg + ALL_phenotype + Risk_group + MTX_dose	(Intercept)	0.182008	0.0436605	0.758741	0.0193325	44568
	Acute encephalopathy	Gender + Age_at_dg + ALL_phenotype + Risk_group + MTX_dose	ABCB1_rs1128503_dom_1	1.08596	0.583748	2.02024	0.794569	44568
	Acute encephalopathy	Gender + Age_at_dg + ALL_phenotype + Risk_group + MTX_dose	Gender	1.69801	0.956161	3.01545	0.0707621	44568
	Acute encephalopathy	Gender + Age_at_dg + ALL_phenotype + Risk_group + MTX_dose	Age_at_dg	1.15029	1.07964	1.22555	1.49297e-05	44568
	Acute encephalopathy	Gender + Age_at_dg + ALL_phenotype + Risk_group + MTX_dose	ALL_phenotype	0.907285	0.621752	1.32395	0.613823	44568
	Acute encephalopathy	Gender + Age_at_dg + ALL_phenotype + Risk_group + MTX_dose	Risk_group	0.550253	0.25212	1.20093	0.133566	44568
	Acute encephalopathy	Gender + Age_at_dg + ALL_phenotype + Risk_group + MTX_dose	MTX_dose	0.774632	0.623929	0.961736	0.0206976	44568
	Acute encephalopathy	Gender + Age_at_dg + ALL_phenotype + Risk_group + MTX_dose	(Intercept)	0.191849	0.0490097	0.750996	0.0177271	44569
	Acute encephalopathy	Gender + Age_at_dg + ALL_phenotype + Risk_group + MTX_dose	ABCB1_rs1128503_rec_1	1.86978	0.998315	3.50196	0.0506147	44569
	Acute encephalopathy	Gender + Age_at_dg + ALL_phenotype + Risk_group + MTX_dose	Gender	1.70245	0.9569	3.02887	0.0702775	44569
	Acute encephalopathy	Gender + Age_at_dg + ALL_phenotype + Risk_group + MTX_dose	Age_at_dg	1.14594	1.07528	1.22125	2.72817e-05	44569
	Acute encephalopathy	Gender + Age_at_dg + ALL_phenotype + Risk_group + MTX_dose	ALL_phenotype	0.903898	0.616114	1.3261	0.605378	44569
	Acute encephalopathy	Gender + Age_at_dg + ALL_phenotype + Risk_group + MTX_dose	Risk_group	0.545	0.249582	1.19009	0.127695	44569
	Acute encephalopathy	Gender + Age_at_dg + ALL_phenotype + Risk_group + MTX_dose	MTX_dose	0.752104	0.603088	0.93794	0.0114485	44569
	Acute encephalopathy	Gender + Age_at_dg + ALL_phenotype + Risk_group + MTX_dose	(Intercept)	0.108229	0.0247645	0.472998	0.00312728	44570
	Acute encephalopathy	Gender + Age_at_dg + ALL_phenotype + Risk_group + MTX_dose	ABCG2_rs2231142_add_1	1.25712	0.572841	2.75879	0.568254	44570
	Acute encephalopathy	Gender + Age_at_dg + ALL_phenotype + Risk_group + MTX_dose	ABCG2_rs2231142_add_2	4.11261e-07	0		0.988805	44570
	Acute encephalopathy	Gender + Age_at_dg + ALL_phenotype + Risk_group + MTX_dose	Gender	1.5092	0.822359	2.7697	0.183965	44570
	Acute encephalopathy	Gender + Age_at_dg + ALL_phenotype + Risk_group + MTX_dose	Age_at_dg	1.16197	1.08645	1.24273	1.19466e-05	44570
	Acute encephalopathy	Gender + Age_at_dg + ALL_phenotype + Risk_group + MTX_dose	ALL_phenotype	0.907379	0.611302	1.34686	0.629575	44570
	Acute encephalopathy	Gender + Age_at_dg + ALL_phenotype + Risk_group + MTX_dose	Risk_group	0.690742	0.299335	1.59395	0.385817	44570
	Acute encephalopathy	Gender + Age_at_dg + ALL_phenotype + Risk_group + MTX_dose	MTX_dose	0.813197	0.643374	1.02785	0.0835959	44570
	Acute encephalopathy	Gender + Age_at_dg + ALL_phenotype + Risk_group + MTX_dose	(Intercept)	0.118586	0.027446	0.512373	0.00429536	44571
	Acute encephalopathy	Gender + Age_at_dg + ALL_phenotype + Risk_group + MTX_dose	ABCG2_rs2231142_dom_1	1.13776	0.520208	2.48842	0.746519	44571
	Acute encephalopathy	Gender + Age_at_dg + ALL_phenotype + Risk_group + MTX_dose	Gender	1.46194	0.79817	2.67772	0.21873	44571
	Acute encephalopathy	Gender + Age_at_dg + ALL_phenotype + Risk_group + MTX_dose	Age_at_dg	1.15821	1.08321	1.2384	1.70521e-05	44571
	Acute encephalopathy	Gender + Age_at_dg + ALL_phenotype + Risk_group + MTX_dose	ALL_phenotype	0.894967	0.604065	1.32596	0.580071	44571
	Acute encephalopathy	Gender + Age_at_dg + ALL_phenotype + Risk_group + MTX_dose	Risk_group	0.670107	0.290736	1.5445	0.347398	44571
	Acute encephalopathy	Gender + Age_at_dg + ALL_phenotype + Risk_group + MTX_dose	MTX_dose	0.809449	0.640351	1.0232	0.0770338	44571
	Acute encephalopathy	Gender + Age_at_dg + ALL_phenotype + Risk_group + MTX_dose	(Intercept)	0.10992	0.0251811	0.479823	0.00331742	44572
	Acute encephalopathy	Gender + Age_at_dg + ALL_phenotype + Risk_group + MTX_dose	ABCG2_rs2231142_rec_1	3.95592e-07	0		0.988778	44572
	Acute encephalopathy	Gender + Age_at_dg + ALL_phenotype + Risk_group + MTX_dose	Gender	1.49737	0.816536	2.74588	0.191935	44572
	Acute encephalopathy	Gender + Age_at_dg + ALL_phenotype + Risk_group + MTX_dose	Age_at_dg	1.16062	1.08553	1.24091	1.27104e-05	44572
	Acute encephalopathy	Gender + Age_at_dg + ALL_phenotype + Risk_group + MTX_dose	ALL_phenotype	0.906136	0.61028	1.34542	0.625018	44572
	Acute encephalopathy	Gender + Age_at_dg + ALL_phenotype + Risk_group + MTX_dose	Risk_group	0.69634	0.301545	1.60802	0.396671	44572
	Acute encephalopathy	Gender + Age_at_dg + ALL_phenotype + Risk_group + MTX_dose	MTX_dose	0.818999	0.64897	1.03357	0.0925994	44572
	Acute encephalopathy	Gender + Age_at_dg + ALL_phenotype + Risk_group + MTX_dose	(Intercept)	0.114204	0.0245367	0.53155	0.00568436	44573
	Acute encephalopathy	Gender + Age_at_dg + ALL_phenotype + Risk_group + MTX_dose	GSTP1_rs1695_add_1	0.220052	0.0940427	0.514904	0.000482341	44573
	Acute encephalopathy	Gender + Age_at_dg + ALL_phenotype + Risk_group + MTX_dose	GSTP1_rs1695_add_2	0.762447	0.290519	2.00099	0.581665	44573
	Acute encephalopathy	Gender + Age_at_dg + ALL_phenotype + Risk_group + MTX_dose	Gender	1.64289	0.877951	3.07431	0.120456	44573
	Acute encephalopathy	Gender + Age_at_dg + ALL_phenotype + Risk_group + MTX_dose	Age_at_dg	1.16518	1.08753	1.24838	1.39587e-05	44573
	Acute encephalopathy	Gender + Age_at_dg + ALL_phenotype + Risk_group + MTX_dose	ALL_phenotype	0.943083	0.631928	1.40745	0.774208	44573
	Acute encephalopathy	Gender + Age_at_dg + ALL_phenotype + Risk_group + MTX_dose	Risk_group	0.724358	0.305922	1.71513	0.463398	44573
	Acute encephalopathy	Gender + Age_at_dg + ALL_phenotype + Risk_group + MTX_dose	MTX_dose	0.866644	0.679315	1.10563	0.249374	44573
	Acute encephalopathy	Gender + Age_at_dg + ALL_phenotype + Risk_group + MTX_dose	(Intercept)	0.1228	0.0267087	0.564602	0.00705117	44574
	Acute encephalopathy	Gender + Age_at_dg + ALL_phenotype + Risk_group + MTX_dose	GSTP1_rs1695_dom_1	0.32639	0.165318	0.644399	0.00125446	44574
	Acute encephalopathy	Gender + Age_at_dg + ALL_phenotype + Risk_group + MTX_dose	Gender	1.685	0.904022	3.14064	0.10051	44574
	Acute encephalopathy	Gender + Age_at_dg + ALL_phenotype + Risk_group + MTX_dose	Age_at_dg	1.16575	1.08841	1.24859	1.19373e-05	44574
	Acute encephalopathy	Gender + Age_at_dg + ALL_phenotype + Risk_group + MTX_dose	ALL_phenotype	0.940863	0.630869	1.40318	0.765001	44574
	Acute encephalopathy	Gender + Age_at_dg + ALL_phenotype + Risk_group + MTX_dose	Risk_group	0.706095	0.299197	1.66636	0.426974	44574
	Acute encephalopathy	Gender + Age_at_dg + ALL_phenotype + Risk_group + MTX_dose	MTX_dose	0.852971	0.66906	1.08744	0.199319	44574
	Acute encephalopathy	Gender + Age_at_dg + ALL_phenotype + Risk_group + MTX_dose	(Intercept)	0.0930756	0.0207651	0.417194	0.00192095	44575
	Acute encephalopathy	Gender + Age_at_dg + ALL_phenotype + Risk_group + MTX_dose	GSTP1_rs1695_rec_1	1.19633	0.463429	3.0883	0.711025	44575
	Acute encephalopathy	Gender + Age_at_dg + ALL_phenotype + Risk_group + MTX_dose	Gender	1.52288	0.824219	2.81376	0.179334	44575
	Acute encephalopathy	Gender + Age_at_dg + ALL_phenotype + Risk_group + MTX_dose	Age_at_dg	1.16463	1.08852	1.24605	9.87669e-06	44575
	Acute encephalopathy	Gender + Age_at_dg + ALL_phenotype + Risk_group + MTX_dose	ALL_phenotype	0.893024	0.599646	1.32994	0.577668	44575
	Acute encephalopathy	Gender + Age_at_dg + ALL_phenotype + Risk_group + MTX_dose	Risk_group	0.671498	0.289181	1.55926	0.354172	44575
	Acute encephalopathy	Gender + Age_at_dg + ALL_phenotype + Risk_group + MTX_dose	MTX_dose	0.843277	0.664794	1.06968	0.160063	44575
	Acute encephalopathy	Gender + Age_at_dg + ALL_phenotype + Risk_group + MTX_dose	(Intercept)	0.11987	0.0257231	0.558599	0.00690045	44576
	Acute encephalopathy	Gender + Age_at_dg + ALL_phenotype + Risk_group + MTX_dose	ABCB1_rs1045642_komb_ABCG2_rs2231142_1	3.86826	1.38099	10.8353	0.0100456	44576
	Acute encephalopathy	Gender + Age_at_dg + ALL_phenotype + Risk_group + MTX_dose	Gender	1.45682	0.774503	2.74023	0.243107	44576
	Acute encephalopathy	Gender + Age_at_dg + ALL_phenotype + Risk_group + MTX_dose	Age_at_dg	1.16753	1.08892	1.25181	1.32798e-05	44576
	Acute encephalopathy	Gender + Age_at_dg + ALL_phenotype + Risk_group + MTX_dose	ALL_phenotype	0.917622	0.598437	1.40705	0.693442	44576
	Acute encephalopathy	Gender + Age_at_dg + ALL_phenotype + Risk_group + MTX_dose	Risk_group	0.707	0.301035	1.66043	0.426065	44576
	Acute encephalopathy	Gender + Age_at_dg + ALL_phenotype + Risk_group + MTX_dose	MTX_dose	0.780293	0.608067	1.0013	0.0512008	44576
	Acute encephalopathy	Gender + Age_at_dg + ALL_phenotype + Risk_group + MTX_dose	(Intercept)	0.103218	0.0223884	0.475872	0.00358698	44577
	Acute encephalopathy	Gender + Age_at_dg + ALL_phenotype + Risk_group + MTX_dose	ABCB1_rs10280101_1	0.723222	0.288875	1.81064	0.488901	44577
	Acute encephalopathy	Gender + Age_at_dg + ALL_phenotype + Risk_group + MTX_dose	ABCB1_rs10280101_2	3.24028	0.32585	32.2216	0.315772	44577
	Acute encephalopathy	Gender + Age_at_dg + ALL_phenotype + Risk_group + MTX_dose	Gender	1.53535	0.819392	2.87691	0.180808	44577
	Acute encephalopathy	Gender + Age_at_dg + ALL_phenotype + Risk_group + MTX_dose	Age_at_dg	1.1702	1.09244	1.2535	7.45686e-06	44577
	Acute encephalopathy	Gender + Age_at_dg + ALL_phenotype + Risk_group + MTX_dose	ALL_phenotype	0.865144	0.566798	1.32053	0.501974	44577
	Acute encephalopathy	Gender + Age_at_dg + ALL_phenotype + Risk_group + MTX_dose	Risk_group	0.601592	0.256599	1.41042	0.242422	44577
	Acute encephalopathy	Gender + Age_at_dg + ALL_phenotype + Risk_group + MTX_dose	MTX_dose	0.837235	0.656848	1.06716	0.151301	44577
	Acute encephalopathy	Gender + Age_at_dg + ALL_phenotype + Risk_group + MTX_dose	(Intercept)	0.108457	0.0243931	0.482221	0.00352173	44578
	Acute encephalopathy	Gender + Age_at_dg + ALL_phenotype + Risk_group + MTX_dose	ABCB1_rs11760837_1	0.873391	0.369108	2.06663	0.758037	44578
	Acute encephalopathy	Gender + Age_at_dg + ALL_phenotype + Risk_group + MTX_dose	ABCB1_rs11760837_2	7.0804	1.08337	46.2739	0.040992	44578
	Acute encephalopathy	Gender + Age_at_dg + ALL_phenotype + Risk_group + MTX_dose	Gender	1.45711	0.790935	2.68437	0.227192	44578
	Acute encephalopathy	Gender + Age_at_dg + ALL_phenotype + Risk_group + MTX_dose	Age_at_dg	1.16248	1.08674	1.24351	1.18808e-05	44578
	Acute encephalopathy	Gender + Age_at_dg + ALL_phenotype + Risk_group + MTX_dose	ALL_phenotype	0.91099	0.614166	1.35127	0.64305	44578
	Acute encephalopathy	Gender + Age_at_dg + ALL_phenotype + Risk_group + MTX_dose	Risk_group	0.640957	0.277231	1.48189	0.298253	44578
	Acute encephalopathy	Gender + Age_at_dg + ALL_phenotype + Risk_group + MTX_dose	MTX_dose	0.827547	0.653673	1.04767	0.115717	44578
	Acute encephalopathy	Gender + Age_at_dg + ALL_phenotype + Risk_group + MTX_dose	(Intercept)	0.167765	0.037074	0.759163	0.0204637	44579
	Acute encephalopathy	Gender + Age_at_dg + ALL_phenotype + Risk_group + MTX_dose	ABCB1_rs1202179_1	0.433397	0.210809	0.891009	0.0229755	44579
	Acute encephalopathy	Gender + Age_at_dg + ALL_phenotype + Risk_group + MTX_dose	ABCB1_rs1202179_2	2.01481	0.844259	4.80829	0.114446	44579
	Acute encephalopathy	Gender + Age_at_dg + ALL_phenotype + Risk_group + MTX_dose	Gender	1.38569	0.751051	2.55661	0.296545	44579
	Acute encephalopathy	Gender + Age_at_dg + ALL_phenotype + Risk_group + MTX_dose	Age_at_dg	1.16334	1.08672	1.24537	1.34716e-05	44579
	Acute encephalopathy	Gender + Age_at_dg + ALL_phenotype + Risk_group + MTX_dose	ALL_phenotype	0.877711	0.588041	1.31007	0.52327	44579
	Acute encephalopathy	Gender + Age_at_dg + ALL_phenotype + Risk_group + MTX_dose	Risk_group	0.630107	0.270522	1.46767	0.284337	44579
	Acute encephalopathy	Gender + Age_at_dg + ALL_phenotype + Risk_group + MTX_dose	MTX_dose	0.792	0.624642	1.0042	0.0541787	44579
	Acute encephalopathy	Gender + Age_at_dg + ALL_phenotype + Risk_group + MTX_dose	(Intercept)	0.13324	0.0302443	0.586983	0.00771731	44580
	Acute encephalopathy	Gender + Age_at_dg + ALL_phenotype + Risk_group + MTX_dose	ABCB1_rs3842_1	1.25946	0.626949	2.53011	0.516878	44580
	Acute encephalopathy	Gender + Age_at_dg + ALL_phenotype + Risk_group + MTX_dose	ABCB1_rs3842_2	1.1247	0.126186	10.0245	0.916145	44580
	Acute encephalopathy	Gender + Age_at_dg + ALL_phenotype + Risk_group + MTX_dose	Gender	1.34162	0.724124	2.48568	0.350279	44580
	Acute encephalopathy	Gender + Age_at_dg + ALL_phenotype + Risk_group + MTX_dose	Age_at_dg	1.15521	1.0795	1.23622	3.01837e-05	44580
	Acute encephalopathy	Gender + Age_at_dg + ALL_phenotype + Risk_group + MTX_dose	ALL_phenotype	0.887967	0.592586	1.33059	0.564732	44580
	Acute encephalopathy	Gender + Age_at_dg + ALL_phenotype + Risk_group + MTX_dose	Risk_group	0.646245	0.278358	1.50034	0.309662	44580
	Acute encephalopathy	Gender + Age_at_dg + ALL_phenotype + Risk_group + MTX_dose	MTX_dose	0.791783	0.625505	1.00226	0.0522318	44580
	Acute encephalopathy	Gender + Age_at_dg + ALL_phenotype + Risk_group + MTX_dose	(Intercept)	0.131778	0.0305115	0.569148	0.00662614	44581
	Acute encephalopathy	Gender + Age_at_dg + ALL_phenotype + Risk_group + MTX_dose	ABCB1_rs9282564_1	0.98767	0.45711	2.13404	0.97482	44581
	Acute encephalopathy	Gender + Age_at_dg + ALL_phenotype + Risk_group + MTX_dose	ABCB1_rs9282564_2	1.1641e-06	0		0.986405	44581
	Acute encephalopathy	Gender + Age_at_dg + ALL_phenotype + Risk_group + MTX_dose	Gender	1.39755	0.75996	2.57008	0.281527	44581
	Acute encephalopathy	Gender + Age_at_dg + ALL_phenotype + Risk_group + MTX_dose	Age_at_dg	1.15176	1.07664	1.23212	4.02826e-05	44581
	Acute encephalopathy	Gender + Age_at_dg + ALL_phenotype + Risk_group + MTX_dose	ALL_phenotype	0.91108	0.613892	1.35214	0.643864	44581
	Acute encephalopathy	Gender + Age_at_dg + ALL_phenotype + Risk_group + MTX_dose	Risk_group	0.659661	0.285902	1.52204	0.329418	44581
	Acute encephalopathy	Gender + Age_at_dg + ALL_phenotype + Risk_group + MTX_dose	MTX_dose	0.805547	0.637769	1.01746	0.0695677	44581
	Acute encephalopathy	Gender + Age_at_dg + ALL_phenotype + Risk_group + MTX_dose	(Intercept)	0.12627	0.0276318	0.577022	0.00760089	44582
	Acute encephalopathy	Gender + Age_at_dg + ALL_phenotype + Risk_group + MTX_dose	ABCC1_rs212087_1	1.02497	0.532337	1.97348	0.941188	44582
	Acute encephalopathy	Gender + Age_at_dg + ALL_phenotype + Risk_group + MTX_dose	ABCC1_rs212087_2	0.751469	0.307438	1.83682	0.530927	44582
	Acute encephalopathy	Gender + Age_at_dg + ALL_phenotype + Risk_group + MTX_dose	Gender	1.42059	0.779446	2.5891	0.251644	44582
	Acute encephalopathy	Gender + Age_at_dg + ALL_phenotype + Risk_group + MTX_dose	Age_at_dg	1.1511	1.07725	1.23002	3.19148e-05	44582
	Acute encephalopathy	Gender + Age_at_dg + ALL_phenotype + Risk_group + MTX_dose	ALL_phenotype	0.911036	0.62083	1.3369	0.63396	44582
	Acute encephalopathy	Gender + Age_at_dg + ALL_phenotype + Risk_group + MTX_dose	Risk_group	0.676752	0.293319	1.56142	0.360002	44582
	Acute encephalopathy	Gender + Age_at_dg + ALL_phenotype + Risk_group + MTX_dose	MTX_dose	0.823733	0.653766	1.03789	0.100052	44582
	Acute encephalopathy	Gender + Age_at_dg + ALL_phenotype + Risk_group + MTX_dose	(Intercept)	0.111437	0.0231028	0.53752	0.00627087	44583
	Acute encephalopathy	Gender + Age_at_dg + ALL_phenotype + Risk_group + MTX_dose	ABCC1_rs212090_1	1.11997	0.558552	2.24568	0.749577	44583
	Acute encephalopathy	Gender + Age_at_dg + ALL_phenotype + Risk_group + MTX_dose	ABCC1_rs212090_2	0.89271	0.356075	2.2381	0.808764	44583
	Acute encephalopathy	Gender + Age_at_dg + ALL_phenotype + Risk_group + MTX_dose	Gender	1.49741	0.802916	2.79262	0.204194	44583
	Acute encephalopathy	Gender + Age_at_dg + ALL_phenotype + Risk_group + MTX_dose	Age_at_dg	1.15669	1.08022	1.23858	3.03282e-05	44583
	Acute encephalopathy	Gender + Age_at_dg + ALL_phenotype + Risk_group + MTX_dose	ALL_phenotype	0.879908	0.58039	1.334	0.546765	44583
	Acute encephalopathy	Gender + Age_at_dg + ALL_phenotype + Risk_group + MTX_dose	Risk_group	0.712932	0.296589	1.71372	0.449537	44583
	Acute encephalopathy	Gender + Age_at_dg + ALL_phenotype + Risk_group + MTX_dose	MTX_dose	0.800821	0.632705	1.01361	0.0646631	44583
	Acute encephalopathy	Gender + Age_at_dg + ALL_phenotype + Risk_group + MTX_dose	(Intercept)	0.118743	0.0277233	0.508597	0.00409237	44584
	Acute encephalopathy	Gender + Age_at_dg + ALL_phenotype + Risk_group + MTX_dose	ABCC1_rs212091_1	0.563527	0.241415	1.31542	0.184804	44584
	Acute encephalopathy	Gender + Age_at_dg + ALL_phenotype + Risk_group + MTX_dose	ABCC1_rs212091_2	0.628709	0.0753016	5.24921	0.668197	44584
	Acute encephalopathy	Gender + Age_at_dg + ALL_phenotype + Risk_group + MTX_dose	Gender	1.44054	0.794841	2.61079	0.228915	44584
	Acute encephalopathy	Gender + Age_at_dg + ALL_phenotype + Risk_group + MTX_dose	Age_at_dg	1.15419	1.08048	1.23293	2.05501e-05	44584
	Acute encephalopathy	Gender + Age_at_dg + ALL_phenotype + Risk_group + MTX_dose	ALL_phenotype	0.891181	0.605967	1.31064	0.558267	44584
	Acute encephalopathy	Gender + Age_at_dg + ALL_phenotype + Risk_group + MTX_dose	Risk_group	0.7117	0.310651	1.6305	0.421336	44584
	Acute encephalopathy	Gender + Age_at_dg + ALL_phenotype + Risk_group + MTX_dose	MTX_dose	0.838171	0.665496	1.05565	0.133649	44584
	Acute encephalopathy	Gender + Age_at_dg + ALL_phenotype + Risk_group + MTX_dose	(Intercept)	0.138285	0.0314589	0.607867	0.0088197	44585
	Acute encephalopathy	Gender + Age_at_dg + ALL_phenotype + Risk_group + MTX_dose	ABCC1_rs35587_1	0.797649	0.42739	1.48868	0.477597	44585
	Acute encephalopathy	Gender + Age_at_dg + ALL_phenotype + Risk_group + MTX_dose	ABCC1_rs35587_2	0.796229	0.254982	2.48637	0.694893	44585
	Acute encephalopathy	Gender + Age_at_dg + ALL_phenotype + Risk_group + MTX_dose	Gender	1.41714	0.779243	2.57723	0.25322	44585
	Acute encephalopathy	Gender + Age_at_dg + ALL_phenotype + Risk_group + MTX_dose	Age_at_dg	1.14773	1.0742	1.22629	4.52689e-05	44585
	Acute encephalopathy	Gender + Age_at_dg + ALL_phenotype + Risk_group + MTX_dose	ALL_phenotype	0.915845	0.62143	1.34974	0.656843	44585
	Acute encephalopathy	Gender + Age_at_dg + ALL_phenotype + Risk_group + MTX_dose	Risk_group	0.688824	0.299738	1.58297	0.3799	44585
	Acute encephalopathy	Gender + Age_at_dg + ALL_phenotype + Risk_group + MTX_dose	MTX_dose	0.819985	0.650917	1.03297	0.0920518	44585
	Acute encephalopathy	Gender + Age_at_dg + ALL_phenotype + Risk_group + MTX_dose	(Intercept)	0.0825799	0.0172546	0.395226	0.00179576	44586
	Acute encephalopathy	Gender + Age_at_dg + ALL_phenotype + Risk_group + MTX_dose	ABCC1_rs35605_1	1.20322	0.615821	2.35091	0.588257	44586
	Acute encephalopathy	Gender + Age_at_dg + ALL_phenotype + Risk_group + MTX_dose	ABCC1_rs35605_2	0.712628	0.0872058	5.82345	0.751922	44586
	Acute encephalopathy	Gender + Age_at_dg + ALL_phenotype + Risk_group + MTX_dose	Gender	1.60261	0.86365	2.97383	0.134846	44586
	Acute encephalopathy	Gender + Age_at_dg + ALL_phenotype + Risk_group + MTX_dose	Age_at_dg	1.16099	1.08458	1.24277	1.72531e-05	44586
	Acute encephalopathy	Gender + Age_at_dg + ALL_phenotype + Risk_group + MTX_dose	ALL_phenotype	0.943595	0.634951	1.40227	0.773919	44586
	Acute encephalopathy	Gender + Age_at_dg + ALL_phenotype + Risk_group + MTX_dose	Risk_group	0.769938	0.320313	1.8507	0.559022	44586
	Acute encephalopathy	Gender + Age_at_dg + ALL_phenotype + Risk_group + MTX_dose	MTX_dose	0.828751	0.653467	1.05105	0.121308	44586
	Acute encephalopathy	Gender + Age_at_dg + ALL_phenotype + Risk_group + MTX_dose	(Intercept)	0.0736861	0.0160518	0.338258	0.000796368	44587
	Acute encephalopathy	Gender + Age_at_dg + ALL_phenotype + Risk_group + MTX_dose	ABCC1_rs35626_1	1.32807	0.701692	2.51359	0.383399	44587
	Acute encephalopathy	Gender + Age_at_dg + ALL_phenotype + Risk_group + MTX_dose	ABCC1_rs35626_2	1.21867	0.455308	3.2619	0.693802	44587
	Acute encephalopathy	Gender + Age_at_dg + ALL_phenotype + Risk_group + MTX_dose	Gender	1.60247	0.875268	2.93387	0.126455	44587
	Acute encephalopathy	Gender + Age_at_dg + ALL_phenotype + Risk_group + MTX_dose	Age_at_dg	1.15402	1.07964	1.23353	2.50723e-05	44587
	Acute encephalopathy	Gender + Age_at_dg + ALL_phenotype + Risk_group + MTX_dose	ALL_phenotype	0.962996	0.654666	1.41654	0.848136	44587
	Acute encephalopathy	Gender + Age_at_dg + ALL_phenotype + Risk_group + MTX_dose	Risk_group	0.779864	0.327885	1.85488	0.57382	44587
	Acute encephalopathy	Gender + Age_at_dg + ALL_phenotype + Risk_group + MTX_dose	MTX_dose	0.848837	0.67087	1.07402	0.172191	44587
	Acute encephalopathy	Gender + Age_at_dg + ALL_phenotype + Risk_group + MTX_dose	(Intercept)	0.137254	0.0297588	0.633048	0.0108903	44588
	Acute encephalopathy	Gender + Age_at_dg + ALL_phenotype + Risk_group + MTX_dose	ABCC1_rs3743527_1	0.8821	0.460228	1.69069	0.705475	44588
	Acute encephalopathy	Gender + Age_at_dg + ALL_phenotype + Risk_group + MTX_dose	ABCC1_rs3743527_2	1.44166	0.454057	4.57738	0.534884	44588
	Acute encephalopathy	Gender + Age_at_dg + ALL_phenotype + Risk_group + MTX_dose	Gender	1.3174	0.713766	2.43151	0.377999	44588
	Acute encephalopathy	Gender + Age_at_dg + ALL_phenotype + Risk_group + MTX_dose	Age_at_dg	1.14047	1.06579	1.22039	0.000142389	44588
	Acute encephalopathy	Gender + Age_at_dg + ALL_phenotype + Risk_group + MTX_dose	ALL_phenotype	0.973241	0.662938	1.42879	0.889877	44588
	Acute encephalopathy	Gender + Age_at_dg + ALL_phenotype + Risk_group + MTX_dose	Risk_group	0.729542	0.305906	1.73985	0.47701	44588
	Acute encephalopathy	Gender + Age_at_dg + ALL_phenotype + Risk_group + MTX_dose	MTX_dose	0.795254	0.629601	1.00449	0.0545555	44588
	Acute encephalopathy	Gender + Age_at_dg + ALL_phenotype + Risk_group + MTX_dose	(Intercept)	0.0875779	0.0194318	0.394708	0.00152356	44589
	Acute encephalopathy	Gender + Age_at_dg + ALL_phenotype + Risk_group + MTX_dose	ABCC1_rs4148350_1	1.66818	0.767577	3.62546	0.19632	44589
	Acute encephalopathy	Gender + Age_at_dg + ALL_phenotype + Risk_group + MTX_dose	ABCC1_rs4148350_2	1.79961e-06	0		0.987169	44589
	Acute encephalopathy	Gender + Age_at_dg + ALL_phenotype + Risk_group + MTX_dose	Gender	1.45781	0.790035	2.69003	0.227828	44589
	Acute encephalopathy	Gender + Age_at_dg + ALL_phenotype + Risk_group + MTX_dose	Age_at_dg	1.14979	1.07511	1.22965	4.62105e-05	44589
	Acute encephalopathy	Gender + Age_at_dg + ALL_phenotype + Risk_group + MTX_dose	ALL_phenotype	0.956846	0.650379	1.40773	0.822804	44589
	Acute encephalopathy	Gender + Age_at_dg + ALL_phenotype + Risk_group + MTX_dose	Risk_group	0.750637	0.315319	1.78694	0.516868	44589
	Acute encephalopathy	Gender + Age_at_dg + ALL_phenotype + Risk_group + MTX_dose	MTX_dose	0.843594	0.666108	1.06837	0.15817	44589
	Acute encephalopathy	Gender + Age_at_dg + ALL_phenotype + Risk_group + MTX_dose	(Intercept)	0.112139	0.0256941	0.489416	0.00360878	44590
	Acute encephalopathy	Gender + Age_at_dg + ALL_phenotype + Risk_group + MTX_dose	ABCC1_rs8187858_1	1.13831	0.501778	2.58234	0.756579	44590
	Acute encephalopathy	Gender + Age_at_dg + ALL_phenotype + Risk_group + MTX_dose	ABCC1_rs8187858_2	1.63258e-06	0		0.985099	44590
	Acute encephalopathy	Gender + Age_at_dg + ALL_phenotype + Risk_group + MTX_dose	Gender	1.46275	0.801643	2.66908	0.215174	44590
	Acute encephalopathy	Gender + Age_at_dg + ALL_phenotype + Risk_group + MTX_dose	Age_at_dg	1.14335	1.06955	1.22225	8.32731e-05	44590
	Acute encephalopathy	Gender + Age_at_dg + ALL_phenotype + Risk_group + MTX_dose	ALL_phenotype	0.939569	0.640883	1.37746	0.749464	44590
	Acute encephalopathy	Gender + Age_at_dg + ALL_phenotype + Risk_group + MTX_dose	Risk_group	0.764184	0.322176	1.8126	0.541652	44590
	Acute encephalopathy	Gender + Age_at_dg + ALL_phenotype + Risk_group + MTX_dose	MTX_dose	0.819103	0.650176	1.03192	0.0903882	44590
	Acute encephalopathy	Gender + Age_at_dg + ALL_phenotype + Risk_group + MTX_dose	(Intercept)	0.130869	0.0289144	0.592324	0.0082946	44591
	Acute encephalopathy	Gender + Age_at_dg + ALL_phenotype + Risk_group + MTX_dose	ABCC1_rs212093_1	0.788281	0.408037	1.52287	0.478878	44591
	Acute encephalopathy	Gender + Age_at_dg + ALL_phenotype + Risk_group + MTX_dose	ABCC1_rs212093_2	0.584653	0.231253	1.47811	0.256697	44591
	Acute encephalopathy	Gender + Age_at_dg + ALL_phenotype + Risk_group + MTX_dose	Gender	1.58972	0.863608	2.92634	0.13649	44591
	Acute encephalopathy	Gender + Age_at_dg + ALL_phenotype + Risk_group + MTX_dose	Age_at_dg	1.16805	1.09196	1.24944	6.18492e-06	44591
	Acute encephalopathy	Gender + Age_at_dg + ALL_phenotype + Risk_group + MTX_dose	ALL_phenotype	0.863254	0.573806	1.29871	0.480388	44591
	Acute encephalopathy	Gender + Age_at_dg + ALL_phenotype + Risk_group + MTX_dose	Risk_group	0.643762	0.277188	1.49512	0.305623	44591
	Acute encephalopathy	Gender + Age_at_dg + ALL_phenotype + Risk_group + MTX_dose	MTX_dose	0.823708	0.651935	1.04074	0.10409	44591
	Acute encephalopathy	Gender + Age_at_dg + ALL_phenotype + Risk_group + MTX_dose	(Intercept)	0.102763	0.0230092	0.458957	0.0028826	44592
	Acute encephalopathy	Gender + Age_at_dg + ALL_phenotype + Risk_group + MTX_dose	ABCC2_rs2273697_1	2.35776	1.26231	4.40387	0.00712883	44592
	Acute encephalopathy	Gender + Age_at_dg + ALL_phenotype + Risk_group + MTX_dose	ABCC2_rs2273697_2	0.453651	0.0568826	3.61796	0.455583	44592
	Acute encephalopathy	Gender + Age_at_dg + ALL_phenotype + Risk_group + MTX_dose	Gender	1.52843	0.820726	2.84637	0.181141	44592
	Acute encephalopathy	Gender + Age_at_dg + ALL_phenotype + Risk_group + MTX_dose	Age_at_dg	1.16222	1.08506	1.24486	1.7924e-05	44592
	Acute encephalopathy	Gender + Age_at_dg + ALL_phenotype + Risk_group + MTX_dose	ALL_phenotype	0.911634	0.611274	1.35958	0.650059	44592
	Acute encephalopathy	Gender + Age_at_dg + ALL_phenotype + Risk_group + MTX_dose	Risk_group	0.625593	0.267674	1.4621	0.278832	44592
	Acute encephalopathy	Gender + Age_at_dg + ALL_phenotype + Risk_group + MTX_dose	MTX_dose	0.776645	0.611299	0.986714	0.0384988	44592
	Acute encephalopathy	Gender + Age_at_dg + ALL_phenotype + Risk_group + MTX_dose	(Intercept)	0.116379	0.0257414	0.526155	0.00520246	44593
	Acute encephalopathy	Gender + Age_at_dg + ALL_phenotype + Risk_group + MTX_dose	ABCC2_rs3740066_1	0.833244	0.441331	1.57319	0.573697	44593
	Acute encephalopathy	Gender + Age_at_dg + ALL_phenotype + Risk_group + MTX_dose	ABCC2_rs3740066_2	1.01804	0.38601	2.68492	0.971173	44593
	Acute encephalopathy	Gender + Age_at_dg + ALL_phenotype + Risk_group + MTX_dose	Gender	1.44752	0.792596	2.64362	0.22875	44593
	Acute encephalopathy	Gender + Age_at_dg + ALL_phenotype + Risk_group + MTX_dose	Age_at_dg	1.14916	1.0743	1.22924	5.2278e-05	44593
	Acute encephalopathy	Gender + Age_at_dg + ALL_phenotype + Risk_group + MTX_dose	ALL_phenotype	0.931003	0.635499	1.36392	0.713648	44593
	Acute encephalopathy	Gender + Age_at_dg + ALL_phenotype + Risk_group + MTX_dose	Risk_group	0.767323	0.323212	1.82167	0.548243	44593
	Acute encephalopathy	Gender + Age_at_dg + ALL_phenotype + Risk_group + MTX_dose	MTX_dose	0.821277	0.651413	1.03543	0.0958208	44593
	Acute encephalopathy	Gender + Age_at_dg + ALL_phenotype + Risk_group + MTX_dose	(Intercept)	0.0988157	0.0220206	0.443428	0.00251358	44594
	Acute encephalopathy	Gender + Age_at_dg + ALL_phenotype + Risk_group + MTX_dose	ABCC2_rs717620_1	1.66307	0.871903	3.17216	0.122604	44594
	Acute encephalopathy	Gender + Age_at_dg + ALL_phenotype + Risk_group + MTX_dose	ABCC2_rs717620_2	0.685063	0.0834741	5.62224	0.724693	44594
	Acute encephalopathy	Gender + Age_at_dg + ALL_phenotype + Risk_group + MTX_dose	Gender	1.57856	0.849968	2.93169	0.148363	44594
	Acute encephalopathy	Gender + Age_at_dg + ALL_phenotype + Risk_group + MTX_dose	Age_at_dg	1.15864	1.0821	1.2406	2.41306e-05	44594
	Acute encephalopathy	Gender + Age_at_dg + ALL_phenotype + Risk_group + MTX_dose	ALL_phenotype	0.922566	0.610946	1.39313	0.701511	44594
	Acute encephalopathy	Gender + Age_at_dg + ALL_phenotype + Risk_group + MTX_dose	Risk_group	0.71428	0.297583	1.71447	0.451321	44594
	Acute encephalopathy	Gender + Age_at_dg + ALL_phenotype + Risk_group + MTX_dose	MTX_dose	0.793007	0.626291	1.0041	0.0541028	44594
	Acute encephalopathy	Gender + Age_at_dg + ALL_phenotype + Risk_group + MTX_dose	(Intercept)	0.106364	0.0238789	0.473781	0.00328112	44595
	Acute encephalopathy	Gender + Age_at_dg + ALL_phenotype + Risk_group + MTX_dose	ABCG2_rs1564481_1	0.990035	0.523513	1.87229	0.975423	44595
	Acute encephalopathy	Gender + Age_at_dg + ALL_phenotype + Risk_group + MTX_dose	ABCG2_rs1564481_2	0.60576	0.210055	1.7469	0.353586	44595
	Acute encephalopathy	Gender + Age_at_dg + ALL_phenotype + Risk_group + MTX_dose	Gender	1.50939	0.824464	2.7633	0.182077	44595
	Acute encephalopathy	Gender + Age_at_dg + ALL_phenotype + Risk_group + MTX_dose	Age_at_dg	1.16425	1.08889	1.24483	8.41891e-06	44595
	Acute encephalopathy	Gender + Age_at_dg + ALL_phenotype + Risk_group + MTX_dose	ALL_phenotype	0.8819	0.592578	1.31248	0.535559	44595
	Acute encephalopathy	Gender + Age_at_dg + ALL_phenotype + Risk_group + MTX_dose	Risk_group	0.715742	0.306543	1.67118	0.439511	44595
	Acute encephalopathy	Gender + Age_at_dg + ALL_phenotype + Risk_group + MTX_dose	MTX_dose	0.832215	0.659803	1.04968	0.120988	44595
	Acute encephalopathy	Gender + Age_at_dg + ALL_phenotype + Risk_group + MTX_dose	(Intercept)	0.112617	0.0244382	0.518963	0.00508732	44596
	Acute encephalopathy	Gender + Age_at_dg + ALL_phenotype + Risk_group + MTX_dose	BCL2_rs1564483_1	0.904817	0.467248	1.75216	0.766739	44596
	Acute encephalopathy	Gender + Age_at_dg + ALL_phenotype + Risk_group + MTX_dose	BCL2_rs1564483_2	1.591	0.586755	4.31401	0.361548	44596
	Acute encephalopathy	Gender + Age_at_dg + ALL_phenotype + Risk_group + MTX_dose	Gender	1.56954	0.843565	2.92029	0.15474	44596
	Acute encephalopathy	Gender + Age_at_dg + ALL_phenotype + Risk_group + MTX_dose	Age_at_dg	1.16831	1.09118	1.25089	8.0322e-06	44596
	Acute encephalopathy	Gender + Age_at_dg + ALL_phenotype + Risk_group + MTX_dose	ALL_phenotype	0.888664	0.588111	1.34281	0.575179	44596
	Acute encephalopathy	Gender + Age_at_dg + ALL_phenotype + Risk_group + MTX_dose	Risk_group	0.585396	0.249737	1.3722	0.217949	44596
	Acute encephalopathy	Gender + Age_at_dg + ALL_phenotype + Risk_group + MTX_dose	MTX_dose	0.819853	0.645066	1.042	0.104442	44596
	Acute encephalopathy	Gender + Age_at_dg + ALL_phenotype + Risk_group + MTX_dose	(Intercept)	0.0963081	0.0209234	0.443296	0.0026609	44597
	Acute encephalopathy	Gender + Age_at_dg + ALL_phenotype + Risk_group + MTX_dose	BCL2_rs1893806_1	1.50679	0.740109	3.0677	0.258355	44597
	Acute encephalopathy	Gender + Age_at_dg + ALL_phenotype + Risk_group + MTX_dose	BCL2_rs1893806_2	1.16214	0.486168	2.77798	0.735399	44597
	Acute encephalopathy	Gender + Age_at_dg + ALL_phenotype + Risk_group + MTX_dose	Gender	1.50839	0.818344	2.7803	0.187686	44597
	Acute encephalopathy	Gender + Age_at_dg + ALL_phenotype + Risk_group + MTX_dose	Age_at_dg	1.16025	1.08413	1.24172	1.76349e-05	44597
	Acute encephalopathy	Gender + Age_at_dg + ALL_phenotype + Risk_group + MTX_dose	ALL_phenotype	0.919229	0.618994	1.36509	0.676358	44597
	Acute encephalopathy	Gender + Age_at_dg + ALL_phenotype + Risk_group + MTX_dose	Risk_group	0.665406	0.287893	1.53795	0.340595	44597
	Acute encephalopathy	Gender + Age_at_dg + ALL_phenotype + Risk_group + MTX_dose	MTX_dose	0.805051	0.636841	1.01769	0.0697757	44597
	Acute encephalopathy	Gender + Age_at_dg + ALL_phenotype + Risk_group + MTX_dose	(Intercept)	0.0687592	0.0140293	0.336996	0.000962555	44598
	Acute encephalopathy	Gender + Age_at_dg + ALL_phenotype + Risk_group + MTX_dose	BCL2_rs4941195_1	1.99362	0.925975	4.29226	0.0778274	44598
	Acute encephalopathy	Gender + Age_at_dg + ALL_phenotype + Risk_group + MTX_dose	BCL2_rs4941195_2	1.69085	0.666995	4.28634	0.268426	44598
	Acute encephalopathy	Gender + Age_at_dg + ALL_phenotype + Risk_group + MTX_dose	Gender	1.45297	0.785727	2.68683	0.23359	44598
	Acute encephalopathy	Gender + Age_at_dg + ALL_phenotype + Risk_group + MTX_dose	Age_at_dg	1.15346	1.07677	1.23561	4.76055e-05	44598
	Acute encephalopathy	Gender + Age_at_dg + ALL_phenotype + Risk_group + MTX_dose	ALL_phenotype	0.920853	0.620403	1.36681	0.682381	44598
	Acute encephalopathy	Gender + Age_at_dg + ALL_phenotype + Risk_group + MTX_dose	Risk_group	0.677401	0.294432	1.5585	0.359554	44598
	Acute encephalopathy	Gender + Age_at_dg + ALL_phenotype + Risk_group + MTX_dose	MTX_dose	0.828786	0.653293	1.05142	0.121874	44598
	Acute encephalopathy	Gender + Age_at_dg + ALL_phenotype + Risk_group + MTX_dose	(Intercept)	0.110468	0.0248547	0.490977	0.00379529	44599
	Acute encephalopathy	Gender + Age_at_dg + ALL_phenotype + Risk_group + MTX_dose	BCL2_rs4987845_1	0.63361	0.212886	1.88581	0.412198	44599
	Acute encephalopathy	Gender + Age_at_dg + ALL_phenotype + Risk_group + MTX_dose	BCL2_rs4987845_2	6.05867	0.746111	49.1985	0.0918132	44599
	Acute encephalopathy	Gender + Age_at_dg + ALL_phenotype + Risk_group + MTX_dose	Gender	1.624	0.883459	2.98529	0.118505	44599
	Acute encephalopathy	Gender + Age_at_dg + ALL_phenotype + Risk_group + MTX_dose	Age_at_dg	1.14787	1.07243	1.22861	7.00157e-05	44599
	Acute encephalopathy	Gender + Age_at_dg + ALL_phenotype + Risk_group + MTX_dose	ALL_phenotype	0.914024	0.618117	1.35159	0.652394	44599
	Acute encephalopathy	Gender + Age_at_dg + ALL_phenotype + Risk_group + MTX_dose	Risk_group	0.711862	0.298808	1.6959	0.442856	44599
	Acute encephalopathy	Gender + Age_at_dg + ALL_phenotype + Risk_group + MTX_dose	MTX_dose	0.822224	0.65106	1.03839	0.10024	44599
	Acute encephalopathy	Gender + Age_at_dg + ALL_phenotype + Risk_group + MTX_dose	(Intercept)	0.101089	0.0216625	0.471733	0.00354557	44600
	Acute encephalopathy	Gender + Age_at_dg + ALL_phenotype + Risk_group + MTX_dose	BCL2_rs4987853_1	1.13026	0.552883	2.31057	0.737153	44600
	Acute encephalopathy	Gender + Age_at_dg + ALL_phenotype + Risk_group + MTX_dose	BCL2_rs4987853_2	0.571304	0.0690064	4.72983	0.603678	44600
	Acute encephalopathy	Gender + Age_at_dg + ALL_phenotype + Risk_group + MTX_dose	Gender	1.55635	0.832406	2.90992	0.16591	44600
	Acute encephalopathy	Gender + Age_at_dg + ALL_phenotype + Risk_group + MTX_dose	Age_at_dg	1.15563	1.07818	1.23865	4.37312e-05	44600
	Acute encephalopathy	Gender + Age_at_dg + ALL_phenotype + Risk_group + MTX_dose	ALL_phenotype	0.950351	0.634705	1.42297	0.80471	44600
	Acute encephalopathy	Gender + Age_at_dg + ALL_phenotype + Risk_group + MTX_dose	Risk_group	0.694917	0.290364	1.66312	0.413664	44600
	Acute encephalopathy	Gender + Age_at_dg + ALL_phenotype + Risk_group + MTX_dose	MTX_dose	0.814175	0.640684	1.03465	0.0926783	44600
	Acute encephalopathy	Gender + Age_at_dg + ALL_phenotype + Risk_group + MTX_dose	(Intercept)	0.118083	0.026271	0.530762	0.00533487	44601
	Acute encephalopathy	Gender + Age_at_dg + ALL_phenotype + Risk_group + MTX_dose	CEP72_rs12522955_1	0.832296	0.421765	1.64243	0.596593	44601
	Acute encephalopathy	Gender + Age_at_dg + ALL_phenotype + Risk_group + MTX_dose	CEP72_rs12522955_2	1.53155	0.469867	4.99216	0.479499	44601
	Acute encephalopathy	Gender + Age_at_dg + ALL_phenotype + Risk_group + MTX_dose	Gender	1.41068	0.762868	2.60862	0.272633	44601
	Acute encephalopathy	Gender + Age_at_dg + ALL_phenotype + Risk_group + MTX_dose	Age_at_dg	1.15366	1.07772	1.23496	3.88273e-05	44601
	Acute encephalopathy	Gender + Age_at_dg + ALL_phenotype + Risk_group + MTX_dose	ALL_phenotype	0.92685	0.623343	1.37813	0.707419	44601
	Acute encephalopathy	Gender + Age_at_dg + ALL_phenotype + Risk_group + MTX_dose	Risk_group	0.753886	0.316921	1.79333	0.52284	44601
	Acute encephalopathy	Gender + Age_at_dg + ALL_phenotype + Risk_group + MTX_dose	MTX_dose	0.801174	0.633411	1.01337	0.0644288	44601
	Acute encephalopathy	Gender + Age_at_dg + ALL_phenotype + Risk_group + MTX_dose	(Intercept)	0.0999913	0.0218932	0.456683	0.0029647	44602
	Acute encephalopathy	Gender + Age_at_dg + ALL_phenotype + Risk_group + MTX_dose	CEP72_rs4956954_1	1.0924	0.563697	2.11697	0.793474	44602
	Acute encephalopathy	Gender + Age_at_dg + ALL_phenotype + Risk_group + MTX_dose	CEP72_rs4956954_2	1.67474	0.703145	3.98888	0.244185	44602
	Acute encephalopathy	Gender + Age_at_dg + ALL_phenotype + Risk_group + MTX_dose	Gender	1.53621	0.833928	2.82991	0.168402	44602
	Acute encephalopathy	Gender + Age_at_dg + ALL_phenotype + Risk_group + MTX_dose	Age_at_dg	1.15101	1.07588	1.23139	4.43163e-05	44602
	Acute encephalopathy	Gender + Age_at_dg + ALL_phenotype + Risk_group + MTX_dose	ALL_phenotype	0.923831	0.621967	1.3722	0.694702	44602
	Acute encephalopathy	Gender + Age_at_dg + ALL_phenotype + Risk_group + MTX_dose	Risk_group	0.749826	0.313669	1.79246	0.517298	44602
	Acute encephalopathy	Gender + Age_at_dg + ALL_phenotype + Risk_group + MTX_dose	MTX_dose	0.806962	0.638661	1.01961	0.0722983	44602
	Acute encephalopathy	Gender + Age_at_dg + ALL_phenotype + Risk_group + MTX_dose	(Intercept)	0.0932721	0.0204598	0.425209	0.00217772	44603
	Acute encephalopathy	Gender + Age_at_dg + ALL_phenotype + Risk_group + MTX_dose	CEP72_rs868649_1	1.64728	0.871388	3.11404	0.124472	44603
	Acute encephalopathy	Gender + Age_at_dg + ALL_phenotype + Risk_group + MTX_dose	CEP72_rs868649_2	1.5744	0.489868	5.05999	0.44608	44603
	Acute encephalopathy	Gender + Age_at_dg + ALL_phenotype + Risk_group + MTX_dose	Gender	1.34946	0.726677	2.50598	0.342613	44603
	Acute encephalopathy	Gender + Age_at_dg + ALL_phenotype + Risk_group + MTX_dose	Age_at_dg	1.13718	1.06173	1.21799	0.000242377	44603
	Acute encephalopathy	Gender + Age_at_dg + ALL_phenotype + Risk_group + MTX_dose	ALL_phenotype	0.964883	0.659104	1.41252	0.854138	44603
	Acute encephalopathy	Gender + Age_at_dg + ALL_phenotype + Risk_group + MTX_dose	Risk_group	0.777891	0.327425	1.8481	0.56942	44603
	Acute encephalopathy	Gender + Age_at_dg + ALL_phenotype + Risk_group + MTX_dose	MTX_dose	0.821543	0.648176	1.04128	0.104055	44603
	Acute encephalopathy	Gender + Age_at_dg + ALL_phenotype + Risk_group + MTX_dose	(Intercept)	0.179551	0.0371541	0.867701	0.0326343	44604
	Acute encephalopathy	Gender + Age_at_dg + ALL_phenotype + Risk_group + MTX_dose	CEP72_rs924607_1	0.3942	0.189849	0.818513	0.0125165	44604
	Acute encephalopathy	Gender + Age_at_dg + ALL_phenotype + Risk_group + MTX_dose	CEP72_rs924607_2	0.737998	0.329926	1.6508	0.459511	44604
	Acute encephalopathy	Gender + Age_at_dg + ALL_phenotype + Risk_group + MTX_dose	Gender	1.55699	0.832436	2.91219	0.165772	44604
	Acute encephalopathy	Gender + Age_at_dg + ALL_phenotype + Risk_group + MTX_dose	Age_at_dg	1.16325	1.08569	1.24635	1.74522e-05	44604
	Acute encephalopathy	Gender + Age_at_dg + ALL_phenotype + Risk_group + MTX_dose	ALL_phenotype	0.944663	0.634255	1.40699	0.779418	44604
	Acute encephalopathy	Gender + Age_at_dg + ALL_phenotype + Risk_group + MTX_dose	Risk_group	0.667638	0.287116	1.55248	0.348052	44604
	Acute encephalopathy	Gender + Age_at_dg + ALL_phenotype + Risk_group + MTX_dose	MTX_dose	0.780569	0.610842	0.997455	0.0476622	44604
	Acute encephalopathy	Gender + Age_at_dg + ALL_phenotype + Risk_group + MTX_dose	(Intercept)	0.112495	0.0242741	0.521341	0.00523012	44605
	Acute encephalopathy	Gender + Age_at_dg + ALL_phenotype + Risk_group + MTX_dose	CEP72_rs2458815_1	1.5421	0.80192	2.96548	0.194175	44605
	Acute encephalopathy	Gender + Age_at_dg + ALL_phenotype + Risk_group + MTX_dose	CEP72_rs2458815_2	0.694209	0.148824	3.23822	0.642274	44605
	Acute encephalopathy	Gender + Age_at_dg + ALL_phenotype + Risk_group + MTX_dose	Gender	1.50062	0.795991	2.829	0.209597	44605
	Acute encephalopathy	Gender + Age_at_dg + ALL_phenotype + Risk_group + MTX_dose	Age_at_dg	1.15836	1.07969	1.24276	4.1857e-05	44605
	Acute encephalopathy	Gender + Age_at_dg + ALL_phenotype + Risk_group + MTX_dose	ALL_phenotype	0.911308	0.607679	1.36664	0.653281	44605
	Acute encephalopathy	Gender + Age_at_dg + ALL_phenotype + Risk_group + MTX_dose	Risk_group	0.593996	0.25286	1.39536	0.231923	44605
	Acute encephalopathy	Gender + Age_at_dg + ALL_phenotype + Risk_group + MTX_dose	MTX_dose	0.800863	0.628647	1.02026	0.072233	44605
	Acute encephalopathy	Gender + Age_at_dg + ALL_phenotype + Risk_group + MTX_dose	(Intercept)	0.113369	0.0249595	0.514935	0.00480869	44606
	Acute encephalopathy	Gender + Age_at_dg + ALL_phenotype + Risk_group + MTX_dose	HAS3_rs2232228_1	0.75365	0.383285	1.4819	0.412302	44606
	Acute encephalopathy	Gender + Age_at_dg + ALL_phenotype + Risk_group + MTX_dose	HAS3_rs2232228_2	0.884879	0.403699	1.93959	0.760019	44606
	Acute encephalopathy	Gender + Age_at_dg + ALL_phenotype + Risk_group + MTX_dose	Gender	1.53251	0.838681	2.80033	0.165133	44606
	Acute encephalopathy	Gender + Age_at_dg + ALL_phenotype + Risk_group + MTX_dose	Age_at_dg	1.15581	1.08174	1.23494	1.82351e-05	44606
	Acute encephalopathy	Gender + Age_at_dg + ALL_phenotype + Risk_group + MTX_dose	ALL_phenotype	0.904075	0.612651	1.33412	0.611486	44606
	Acute encephalopathy	Gender + Age_at_dg + ALL_phenotype + Risk_group + MTX_dose	Risk_group	0.689691	0.299457	1.58846	0.382767	44606
	Acute encephalopathy	Gender + Age_at_dg + ALL_phenotype + Risk_group + MTX_dose	MTX_dose	0.854411	0.675137	1.08129	0.190351	44606
	Acute encephalopathy	Gender + Age_at_dg + ALL_phenotype + Risk_group + MTX_dose	(Intercept)	0.078664	0.0168387	0.367488	0.00122568	44607
	Acute encephalopathy	Gender + Age_at_dg + ALL_phenotype + Risk_group + MTX_dose	CYP3A4_rs2246709_1	1.28467	0.671794	2.45666	0.448852	44607
	Acute encephalopathy	Gender + Age_at_dg + ALL_phenotype + Risk_group + MTX_dose	CYP3A4_rs2246709_2	2.47267	0.939673	6.50664	0.0666617	44607
	Acute encephalopathy	Gender + Age_at_dg + ALL_phenotype + Risk_group + MTX_dose	Gender	1.35481	0.734897	2.49764	0.330549	44607
	Acute encephalopathy	Gender + Age_at_dg + ALL_phenotype + Risk_group + MTX_dose	Age_at_dg	1.14006	1.0658	1.21949	0.000136482	44607
	Acute encephalopathy	Gender + Age_at_dg + ALL_phenotype + Risk_group + MTX_dose	ALL_phenotype	0.933553	0.626156	1.39186	0.735802	44607
	Acute encephalopathy	Gender + Age_at_dg + ALL_phenotype + Risk_group + MTX_dose	Risk_group	0.783862	0.329077	1.86716	0.582368	44607
	Acute encephalopathy	Gender + Age_at_dg + ALL_phenotype + Risk_group + MTX_dose	MTX_dose	0.869629	0.68224	1.10849	0.259248	44607
	Acute encephalopathy	Gender + Age_at_dg + ALL_phenotype + Risk_group + MTX_dose	(Intercept)	0.10883	0.0251251	0.471399	0.00302166	44608
	Acute encephalopathy	Gender + Age_at_dg + ALL_phenotype + Risk_group + MTX_dose	CYP3A4_rs3735451_1	0.878668	0.424924	1.81693	0.727116	44608
	Acute encephalopathy	Gender + Age_at_dg + ALL_phenotype + Risk_group + MTX_dose	CYP3A4_rs3735451_2	0.886197	0.102002	7.69931	0.912782	44608
	Acute encephalopathy	Gender + Age_at_dg + ALL_phenotype + Risk_group + MTX_dose	Gender	1.50531	0.824775	2.74737	0.182724	44608
	Acute encephalopathy	Gender + Age_at_dg + ALL_phenotype + Risk_group + MTX_dose	Age_at_dg	1.16246	1.08782	1.24222	8.7474e-06	44608
	Acute encephalopathy	Gender + Age_at_dg + ALL_phenotype + Risk_group + MTX_dose	ALL_phenotype	0.883778	0.594949	1.31282	0.540587	44608
	Acute encephalopathy	Gender + Age_at_dg + ALL_phenotype + Risk_group + MTX_dose	Risk_group	0.705536	0.306432	1.62444	0.412357	44608
	Acute encephalopathy	Gender + Age_at_dg + ALL_phenotype + Risk_group + MTX_dose	MTX_dose	0.823053	0.652972	1.03743	0.0991825	44608
	Acute encephalopathy	Gender + Age_at_dg + ALL_phenotype + Risk_group + MTX_dose	(Intercept)	0.0900293	0.0205669	0.394094	0.00139285	44609
	Acute encephalopathy	Gender + Age_at_dg + ALL_phenotype + Risk_group + MTX_dose	CYP3A5_rs28365067_1	1.20404	0.558362	2.59636	0.635779	44609
	Acute encephalopathy	Gender + Age_at_dg + ALL_phenotype + Risk_group + MTX_dose	CYP3A5_rs28365067_2	1.25311e-06	0		0.984647	44609
	Acute encephalopathy	Gender + Age_at_dg + ALL_phenotype + Risk_group + MTX_dose	Gender	1.53367	0.841866	2.79397	0.162262	44609
	Acute encephalopathy	Gender + Age_at_dg + ALL_phenotype + Risk_group + MTX_dose	Age_at_dg	1.15708	1.0829	1.23635	1.59005e-05	44609
	Acute encephalopathy	Gender + Age_at_dg + ALL_phenotype + Risk_group + MTX_dose	ALL_phenotype	0.92736	0.632416	1.35986	0.699397	44609
	Acute encephalopathy	Gender + Age_at_dg + ALL_phenotype + Risk_group + MTX_dose	Risk_group	0.705616	0.307358	1.61992	0.410878	44609
	Acute encephalopathy	Gender + Age_at_dg + ALL_phenotype + Risk_group + MTX_dose	MTX_dose	0.852712	0.67391	1.07895	0.184484	44609
	Acute encephalopathy	Gender + Age_at_dg + ALL_phenotype + Risk_group + MTX_dose	(Intercept)	0.117251	0.0264751	0.519271	0.00475561	44610
	Acute encephalopathy	Gender + Age_at_dg + ALL_phenotype + Risk_group + MTX_dose	CYP3A5_rs4646450_1	1.10783	0.55401	2.2153	0.772087	44610
	Acute encephalopathy	Gender + Age_at_dg + ALL_phenotype + Risk_group + MTX_dose	CYP3A5_rs4646450_2	0.648738	0.0784759	5.36294	0.688024	44610
	Acute encephalopathy	Gender + Age_at_dg + ALL_phenotype + Risk_group + MTX_dose	Gender	1.40057	0.760868	2.5781	0.279199	44610
	Acute encephalopathy	Gender + Age_at_dg + ALL_phenotype + Risk_group + MTX_dose	Age_at_dg	1.16066	1.08479	1.24183	1.5623e-05	44610
	Acute encephalopathy	Gender + Age_at_dg + ALL_phenotype + Risk_group + MTX_dose	ALL_phenotype	0.915464	0.616954	1.35841	0.660901	44610
	Acute encephalopathy	Gender + Age_at_dg + ALL_phenotype + Risk_group + MTX_dose	Risk_group	0.669169	0.289911	1.54457	0.346549	44610
	Acute encephalopathy	Gender + Age_at_dg + ALL_phenotype + Risk_group + MTX_dose	MTX_dose	0.807675	0.638552	1.02159	0.0747825	44610
	Acute encephalopathy	Gender + Age_at_dg + ALL_phenotype + Risk_group + MTX_dose	(Intercept)	0.102974	0.0222789	0.475951	0.00360759	44611
	Acute encephalopathy	Gender + Age_at_dg + ALL_phenotype + Risk_group + MTX_dose	CYP3A5_rs776746_1	1.11445	0.458699	2.70767	0.810906	44611
	Acute encephalopathy	Gender + Age_at_dg + ALL_phenotype + Risk_group + MTX_dose	CYP3A5_rs776746_2	3.8173e-07	0		0.988695	44611
	Acute encephalopathy	Gender + Age_at_dg + ALL_phenotype + Risk_group + MTX_dose	Gender	1.524	0.807055	2.87783	0.19392	44611
	Acute encephalopathy	Gender + Age_at_dg + ALL_phenotype + Risk_group + MTX_dose	Age_at_dg	1.16634	1.08811	1.2502	1.39989e-05	44611
	Acute encephalopathy	Gender + Age_at_dg + ALL_phenotype + Risk_group + MTX_dose	ALL_phenotype	0.897622	0.590875	1.36361	0.612669	44611
	Acute encephalopathy	Gender + Age_at_dg + ALL_phenotype + Risk_group + MTX_dose	Risk_group	0.649329	0.267314	1.57728	0.340272	44611
	Acute encephalopathy	Gender + Age_at_dg + ALL_phenotype + Risk_group + MTX_dose	MTX_dose	0.814305	0.638989	1.03772	0.0967804	44611
	Acute encephalopathy	Gender + Age_at_dg + ALL_phenotype + Risk_group + MTX_dose	(Intercept)	0.124561	0.026703	0.581039	0.00802536	44612
	Acute encephalopathy	Gender + Age_at_dg + ALL_phenotype + Risk_group + MTX_dose	GSTP1_rs6591256_1	0.44006	0.221426	0.874568	0.0191564	44612
	Acute encephalopathy	Gender + Age_at_dg + ALL_phenotype + Risk_group + MTX_dose	GSTP1_rs6591256_2	0.507449	0.194481	1.32406	0.165644	44612
	Acute encephalopathy	Gender + Age_at_dg + ALL_phenotype + Risk_group + MTX_dose	Gender	1.67693	0.896035	3.13836	0.105944	44612
	Acute encephalopathy	Gender + Age_at_dg + ALL_phenotype + Risk_group + MTX_dose	Age_at_dg	1.16923	1.09144	1.25256	8.544e-06	44612
	Acute encephalopathy	Gender + Age_at_dg + ALL_phenotype + Risk_group + MTX_dose	ALL_phenotype	0.9241	0.61897	1.37965	0.699463	44612
	Acute encephalopathy	Gender + Age_at_dg + ALL_phenotype + Risk_group + MTX_dose	Risk_group	0.684799	0.290917	1.61197	0.386014	44612
	Acute encephalopathy	Gender + Age_at_dg + ALL_phenotype + Risk_group + MTX_dose	MTX_dose	0.844567	0.663595	1.07489	0.169748	44612
	Acute encephalopathy	Gender + Age_at_dg + ALL_phenotype + Risk_group + MTX_dose	(Intercept)	0.125615	0.0265528	0.594254	0.00888663	44613
	Acute encephalopathy	Gender + Age_at_dg + ALL_phenotype + Risk_group + MTX_dose	GSTP1_rs749174_1	0.359652	0.168288	0.768621	0.00831143	44613
	Acute encephalopathy	Gender + Age_at_dg + ALL_phenotype + Risk_group + MTX_dose	GSTP1_rs749174_2	0.817411	0.308104	2.16862	0.685477	44613
	Acute encephalopathy	Gender + Age_at_dg + ALL_phenotype + Risk_group + MTX_dose	Gender	1.79199	0.94349	3.40355	0.0747053	44613
	Acute encephalopathy	Gender + Age_at_dg + ALL_phenotype + Risk_group + MTX_dose	Age_at_dg	1.15702	1.07872	1.24099	4.5078e-05	44613
	Acute encephalopathy	Gender + Age_at_dg + ALL_phenotype + Risk_group + MTX_dose	ALL_phenotype	0.96557	0.642445	1.45122	0.866155	44613
	Acute encephalopathy	Gender + Age_at_dg + ALL_phenotype + Risk_group + MTX_dose	Risk_group	0.688205	0.282557	1.67622	0.410669	44613
	Acute encephalopathy	Gender + Age_at_dg + ALL_phenotype + Risk_group + MTX_dose	MTX_dose	0.826656	0.647484	1.05541	0.126679	44613
	Acute encephalopathy	Gender + Age_at_dg + ALL_phenotype + Risk_group + MTX_dose	(Intercept)	0.112533	0.0253727	0.499103	0.00404774	44614
	Acute encephalopathy	Gender + Age_at_dg + ALL_phenotype + Risk_group + MTX_dose	NQO2_rs1143684_1	0.8605	0.443769	1.66857	0.656549	44614
	Acute encephalopathy	Gender + Age_at_dg + ALL_phenotype + Risk_group + MTX_dose	NQO2_rs1143684_2	1.12208	0.310969	4.04884	0.86035	44614
	Acute encephalopathy	Gender + Age_at_dg + ALL_phenotype + Risk_group + MTX_dose	Gender	1.34502	0.729637	2.47941	0.342177	44614
	Acute encephalopathy	Gender + Age_at_dg + ALL_phenotype + Risk_group + MTX_dose	Age_at_dg	1.13717	1.06216	1.21748	0.000222356	44614
	Acute encephalopathy	Gender + Age_at_dg + ALL_phenotype + Risk_group + MTX_dose	ALL_phenotype	0.940188	0.641874	1.37715	0.751464	44614
	Acute encephalopathy	Gender + Age_at_dg + ALL_phenotype + Risk_group + MTX_dose	Risk_group	0.735618	0.322058	1.68024	0.466249	44614
	Acute encephalopathy	Gender + Age_at_dg + ALL_phenotype + Risk_group + MTX_dose	MTX_dose	0.847434	0.665606	1.07893	0.179126	44614
	Acute encephalopathy	Gender + Age_at_dg + ALL_phenotype + Risk_group + MTX_dose	(Intercept)	0.123935	0.0283544	0.541707	0.00552667	44615
	Acute encephalopathy	Gender + Age_at_dg + ALL_phenotype + Risk_group + MTX_dose	NQO2_rs6955_1	0.83842	0.421735	1.6668	0.61518	44615
	Acute encephalopathy	Gender + Age_at_dg + ALL_phenotype + Risk_group + MTX_dose	NQO2_rs6955_2	2.13037	0.403997	11.2339	0.37263	44615
	Acute encephalopathy	Gender + Age_at_dg + ALL_phenotype + Risk_group + MTX_dose	Gender	1.37125	0.751455	2.50225	0.303553	44615
	Acute encephalopathy	Gender + Age_at_dg + ALL_phenotype + Risk_group + MTX_dose	Age_at_dg	1.15337	1.07942	1.23238	2.43741e-05	44615
	Acute encephalopathy	Gender + Age_at_dg + ALL_phenotype + Risk_group + MTX_dose	ALL_phenotype	0.933012	0.634895	1.37111	0.724068	44615
	Acute encephalopathy	Gender + Age_at_dg + ALL_phenotype + Risk_group + MTX_dose	Risk_group	0.694557	0.302934	1.59246	0.389265	44615
	Acute encephalopathy	Gender + Age_at_dg + ALL_phenotype + Risk_group + MTX_dose	MTX_dose	0.819476	0.649576	1.03381	0.0930598	44615
	Acute encephalopathy	Gender + Age_at_dg + ALL_phenotype + Risk_group + MTX_dose	(Intercept)	0.125438	0.0269026	0.584874	0.00822183	44616
	Acute encephalopathy	Gender + Age_at_dg + ALL_phenotype + Risk_group + MTX_dose	MTHFR_rs1801131_1	0.556117	0.289777	1.06726	0.0776834	44616
	Acute encephalopathy	Gender + Age_at_dg + ALL_phenotype + Risk_group + MTX_dose	MTHFR_rs1801131_2	0.886935	0.312986	2.51338	0.821378	44616
	Acute encephalopathy	Gender + Age_at_dg + ALL_phenotype + Risk_group + MTX_dose	Gender	1.62819	0.884976	2.99555	0.117078	44616
	Acute encephalopathy	Gender + Age_at_dg + ALL_phenotype + Risk_group + MTX_dose	Age_at_dg	1.17194	1.09517	1.25408	4.42435e-06	44616
	Acute encephalopathy	Gender + Age_at_dg + ALL_phenotype + Risk_group + MTX_dose	ALL_phenotype	0.909568	0.612201	1.35138	0.638893	44616
	Acute encephalopathy	Gender + Age_at_dg + ALL_phenotype + Risk_group + MTX_dose	Risk_group	0.64259	0.275273	1.50005	0.306551	44616
	Acute encephalopathy	Gender + Age_at_dg + ALL_phenotype + Risk_group + MTX_dose	MTX_dose	0.827716	0.652181	1.0505	0.119969	44616
	Acute encephalopathy	Gender + Age_at_dg + ALL_phenotype + Risk_group + MTX_dose	(Intercept)	0.135098	0.0300772	0.606819	0.00900819	44617
	Acute encephalopathy	Gender + Age_at_dg + ALL_phenotype + Risk_group + MTX_dose	NQO1_rs1043470_1	0.639747	0.26427	1.54871	0.322043	44617
	Acute encephalopathy	Gender + Age_at_dg + ALL_phenotype + Risk_group + MTX_dose	NQO1_rs1043470_2	0.980685	0.113254	8.49191	0.985871	44617
	Acute encephalopathy	Gender + Age_at_dg + ALL_phenotype + Risk_group + MTX_dose	Gender	1.56671	0.83533	2.93847	0.161738	44617
	Acute encephalopathy	Gender + Age_at_dg + ALL_phenotype + Risk_group + MTX_dose	Age_at_dg	1.15705	1.07928	1.24042	3.96719e-05	44617
	Acute encephalopathy	Gender + Age_at_dg + ALL_phenotype + Risk_group + MTX_dose	ALL_phenotype	0.888535	0.57757	1.36692	0.590746	44617
	Acute encephalopathy	Gender + Age_at_dg + ALL_phenotype + Risk_group + MTX_dose	Risk_group	0.651933	0.270287	1.57246	0.340911	44617
	Acute encephalopathy	Gender + Age_at_dg + ALL_phenotype + Risk_group + MTX_dose	MTX_dose	0.790207	0.623331	1.00176	0.0517172	44617
	Acute encephalopathy	Gender + Age_at_dg + ALL_phenotype + Risk_group + MTX_dose	(Intercept)	0.0657764	0.0137235	0.315264	0.000664764	44618
	Acute encephalopathy	Gender + Age_at_dg + ALL_phenotype + Risk_group + MTX_dose	NQO1_rs1469908_1	1.24757	0.618933	2.51468	0.536244	44618
	Acute encephalopathy	Gender + Age_at_dg + ALL_phenotype + Risk_group + MTX_dose	NQO1_rs1469908_2	2.19577	0.955981	5.04342	0.0637545	44618
	Acute encephalopathy	Gender + Age_at_dg + ALL_phenotype + Risk_group + MTX_dose	Gender	1.69024	0.91436	3.1245	0.094054	44618
	Acute encephalopathy	Gender + Age_at_dg + ALL_phenotype + Risk_group + MTX_dose	Age_at_dg	1.16748	1.09067	1.2497	8.20989e-06	44618
	Acute encephalopathy	Gender + Age_at_dg + ALL_phenotype + Risk_group + MTX_dose	ALL_phenotype	0.93159	0.627258	1.38358	0.725478	44618
	Acute encephalopathy	Gender + Age_at_dg + ALL_phenotype + Risk_group + MTX_dose	Risk_group	0.650185	0.280348	1.50791	0.315845	44618
	Acute encephalopathy	Gender + Age_at_dg + ALL_phenotype + Risk_group + MTX_dose	MTX_dose	0.854841	0.671751	1.08783	0.20217	44618
	Acute encephalopathy	Gender + Age_at_dg + ALL_phenotype + Risk_group + MTX_dose	(Intercept)	0.0927121	0.0203359	0.422677	0.00212244	44619
	Acute encephalopathy	Gender + Age_at_dg + ALL_phenotype + Risk_group + MTX_dose	NQO1_rs1800566_1	1.08857	0.553128	2.14234	0.805925	44619
	Acute encephalopathy	Gender + Age_at_dg + ALL_phenotype + Risk_group + MTX_dose	NQO1_rs1800566_2	4.54603	1.42682	14.4842	0.010431	44619
	Acute encephalopathy	Gender + Age_at_dg + ALL_phenotype + Risk_group + MTX_dose	Gender	1.39468	0.76087	2.55648	0.281916	44619
	Acute encephalopathy	Gender + Age_at_dg + ALL_phenotype + Risk_group + MTX_dose	Age_at_dg	1.14682	1.07228	1.22654	6.45831e-05	44619
	Acute encephalopathy	Gender + Age_at_dg + ALL_phenotype + Risk_group + MTX_dose	ALL_phenotype	0.944822	0.641615	1.39132	0.773766	44619
	Acute encephalopathy	Gender + Age_at_dg + ALL_phenotype + Risk_group + MTX_dose	Risk_group	0.679047	0.296048	1.55753	0.360797	44619
	Acute encephalopathy	Gender + Age_at_dg + ALL_phenotype + Risk_group + MTX_dose	MTX_dose	0.858156	0.674926	1.09113	0.21192	44619
	Acute encephalopathy	Gender + Age_at_dg + ALL_phenotype + Risk_group + MTX_dose	(Intercept)	0.120471	0.0271904	0.533761	0.00532562	44620
	Acute encephalopathy	Gender + Age_at_dg + ALL_phenotype + Risk_group + MTX_dose	NQO2_rs4149352_1	0.510635	0.242454	1.07545	0.0769634	44620
	Acute encephalopathy	Gender + Age_at_dg + ALL_phenotype + Risk_group + MTX_dose	NQO2_rs4149352_2	0.786233	0.220603	2.80216	0.710706	44620
	Acute encephalopathy	Gender + Age_at_dg + ALL_phenotype + Risk_group + MTX_dose	Gender	1.50347	0.809425	2.79262	0.196791	44620
	Acute encephalopathy	Gender + Age_at_dg + ALL_phenotype + Risk_group + MTX_dose	Age_at_dg	1.15958	1.08278	1.24183	2.2897e-05	44620
	Acute encephalopathy	Gender + Age_at_dg + ALL_phenotype + Risk_group + MTX_dose	ALL_phenotype	0.849938	0.558901	1.29253	0.447118	44620
	Acute encephalopathy	Gender + Age_at_dg + ALL_phenotype + Risk_group + MTX_dose	Risk_group	0.721538	0.310841	1.67487	0.447478	44620
	Acute encephalopathy	Gender + Age_at_dg + ALL_phenotype + Risk_group + MTX_dose	MTX_dose	0.830969	0.653543	1.05656	0.130789	44620
	Acute encephalopathy	Gender + Age_at_dg + ALL_phenotype + Risk_group + MTX_dose	(Intercept)	0.119028	0.0270711	0.523346	0.0048474	44621
	Acute encephalopathy	Gender + Age_at_dg + ALL_phenotype + Risk_group + MTX_dose	RARG_rs2229774_1	1.22766	0.567184	2.65723	0.602634	44621
	Acute encephalopathy	Gender + Age_at_dg + ALL_phenotype + Risk_group + MTX_dose	RARG_rs2229774_2	3.13086e-06	0		0.990169	44621
	Acute encephalopathy	Gender + Age_at_dg + ALL_phenotype + Risk_group + MTX_dose	Gender	1.42976	0.775405	2.63631	0.252132	44621
	Acute encephalopathy	Gender + Age_at_dg + ALL_phenotype + Risk_group + MTX_dose	Age_at_dg	1.15715	1.08184	1.2377	2.12696e-05	44621
	Acute encephalopathy	Gender + Age_at_dg + ALL_phenotype + Risk_group + MTX_dose	ALL_phenotype	0.908508	0.610851	1.35121	0.63566	44621
	Acute encephalopathy	Gender + Age_at_dg + ALL_phenotype + Risk_group + MTX_dose	Risk_group	0.658301	0.28451	1.52318	0.328651	44621
	Acute encephalopathy	Gender + Age_at_dg + ALL_phenotype + Risk_group + MTX_dose	MTX_dose	0.807426	0.638615	1.02086	0.073862	44621
	Acute encephalopathy	Gender + Age_at_dg + ALL_phenotype + Risk_group + MTX_dose	(Intercept)	0.123948	0.0268138	0.572958	0.00751701	44622
	Acute encephalopathy	Gender + Age_at_dg + ALL_phenotype + Risk_group + MTX_dose	SLC22A17_rs12882406_1	0.731523	0.373633	1.43222	0.361755	44622
	Acute encephalopathy	Gender + Age_at_dg + ALL_phenotype + Risk_group + MTX_dose	SLC22A17_rs12882406_2	1.34754	0.595495	3.04932	0.474058	44622
	Acute encephalopathy	Gender + Age_at_dg + ALL_phenotype + Risk_group + MTX_dose	Gender	1.58765	0.865413	2.91264	0.13541	44622
	Acute encephalopathy	Gender + Age_at_dg + ALL_phenotype + Risk_group + MTX_dose	Age_at_dg	1.16157	1.08673	1.24156	1.04489e-05	44622
	Acute encephalopathy	Gender + Age_at_dg + ALL_phenotype + Risk_group + MTX_dose	ALL_phenotype	0.885683	0.594833	1.31875	0.550029	44622
	Acute encephalopathy	Gender + Age_at_dg + ALL_phenotype + Risk_group + MTX_dose	Risk_group	0.651301	0.279326	1.51863	0.320853	44622
	Acute encephalopathy	Gender + Age_at_dg + ALL_phenotype + Risk_group + MTX_dose	MTX_dose	0.820672	0.650008	1.03614	0.096613	44622
	Acute encephalopathy	Gender + Age_at_dg + ALL_phenotype + Risk_group + MTX_dose	(Intercept)	0.136686	0.0310834	0.601064	0.00844625	44623
	Acute encephalopathy	Gender + Age_at_dg + ALL_phenotype + Risk_group + MTX_dose	SLC22A17_rs4982753_1	0.577453	0.294065	1.13394	0.110731	44623
	Acute encephalopathy	Gender + Age_at_dg + ALL_phenotype + Risk_group + MTX_dose	SLC22A17_rs4982753_2	1.21855	0.461271	3.21908	0.690031	44623
	Acute encephalopathy	Gender + Age_at_dg + ALL_phenotype + Risk_group + MTX_dose	Gender	1.59257	0.867237	2.92455	0.133446	44623
	Acute encephalopathy	Gender + Age_at_dg + ALL_phenotype + Risk_group + MTX_dose	Age_at_dg	1.16353	1.08862	1.2436	8.16222e-06	44623
	Acute encephalopathy	Gender + Age_at_dg + ALL_phenotype + Risk_group + MTX_dose	ALL_phenotype	0.913116	0.612652	1.36094	0.655295	44623
	Acute encephalopathy	Gender + Age_at_dg + ALL_phenotype + Risk_group + MTX_dose	Risk_group	0.662551	0.287212	1.5284	0.334409	44623
	Acute encephalopathy	Gender + Age_at_dg + ALL_phenotype + Risk_group + MTX_dose	MTX_dose	0.808877	0.640014	1.02229	0.0758253	44623
	Acute encephalopathy	Gender + Age_at_dg + ALL_phenotype + Risk_group + MTX_dose	(Intercept)	0.120862	0.0250955	0.582083	0.00842057	44624
	Acute encephalopathy	Gender + Age_at_dg + ALL_phenotype + Risk_group + MTX_dose	SLC22A6_rs10897310_1	0.777719	0.406183	1.4891	0.448121	44624
	Acute encephalopathy	Gender + Age_at_dg + ALL_phenotype + Risk_group + MTX_dose	SLC22A6_rs10897310_2	0.520612	0.185093	1.46432	0.216031	44624
	Acute encephalopathy	Gender + Age_at_dg + ALL_phenotype + Risk_group + MTX_dose	Gender	1.6303	0.876124	3.03367	0.122927	44624
	Acute encephalopathy	Gender + Age_at_dg + ALL_phenotype + Risk_group + MTX_dose	Age_at_dg	1.15669	1.08101	1.23768	2.48754e-05	44624
	Acute encephalopathy	Gender + Age_at_dg + ALL_phenotype + Risk_group + MTX_dose	ALL_phenotype	0.927478	0.624814	1.37676	0.708735	44624
	Acute encephalopathy	Gender + Age_at_dg + ALL_phenotype + Risk_group + MTX_dose	Risk_group	0.704301	0.293902	1.68777	0.43177	44624
	Acute encephalopathy	Gender + Age_at_dg + ALL_phenotype + Risk_group + MTX_dose	MTX_dose	0.821514	0.646561	1.04381	0.107596	44624
	Acute encephalopathy	Gender + Age_at_dg + ALL_phenotype + Risk_group + MTX_dose	(Intercept)	0.0776066	0.0167464	0.359647	0.00108666	44625
	Acute encephalopathy	Gender + Age_at_dg + ALL_phenotype + Risk_group + MTX_dose	SLC22A6_rs6591722_1	1.69513	0.895525	3.2087	0.105004	44625
	Acute encephalopathy	Gender + Age_at_dg + ALL_phenotype + Risk_group + MTX_dose	SLC22A6_rs6591722_2	0.704084	0.222707	2.22595	0.550213	44625
	Acute encephalopathy	Gender + Age_at_dg + ALL_phenotype + Risk_group + MTX_dose	Gender	1.6635	0.901479	3.06965	0.103488	44625
	Acute encephalopathy	Gender + Age_at_dg + ALL_phenotype + Risk_group + MTX_dose	Age_at_dg	1.15964	1.08351	1.24112	1.90909e-05	44625
	Acute encephalopathy	Gender + Age_at_dg + ALL_phenotype + Risk_group + MTX_dose	ALL_phenotype	0.904648	0.609526	1.34266	0.618896	44625
	Acute encephalopathy	Gender + Age_at_dg + ALL_phenotype + Risk_group + MTX_dose	Risk_group	0.765353	0.320638	1.82687	0.546879	44625
	Acute encephalopathy	Gender + Age_at_dg + ALL_phenotype + Risk_group + MTX_dose	MTX_dose	0.818004	0.64809	1.03247	0.0908271	44625
	Acute encephalopathy	Gender + Age_at_dg + ALL_phenotype + Risk_group + MTX_dose	(Intercept)	0.10819	0.0244465	0.478806	0.00338463	44626
	Acute encephalopathy	Gender + Age_at_dg + ALL_phenotype + Risk_group + MTX_dose	SLC22A7_rs2270860_1	1.02725	0.555242	1.90051	0.931742	44626
	Acute encephalopathy	Gender + Age_at_dg + ALL_phenotype + Risk_group + MTX_dose	SLC22A7_rs2270860_2	0.890412	0.288064	2.75228	0.840234	44626
	Acute encephalopathy	Gender + Age_at_dg + ALL_phenotype + Risk_group + MTX_dose	Gender	1.43829	0.794424	2.60401	0.230098	44626
	Acute encephalopathy	Gender + Age_at_dg + ALL_phenotype + Risk_group + MTX_dose	Age_at_dg	1.1519	1.07787	1.231	3.00612e-05	44626
	Acute encephalopathy	Gender + Age_at_dg + ALL_phenotype + Risk_group + MTX_dose	ALL_phenotype	0.903087	0.61462	1.32694	0.603621	44626
	Acute encephalopathy	Gender + Age_at_dg + ALL_phenotype + Risk_group + MTX_dose	Risk_group	0.7288	0.319017	1.66496	0.452933	44626
	Acute encephalopathy	Gender + Age_at_dg + ALL_phenotype + Risk_group + MTX_dose	MTX_dose	0.835453	0.66371	1.05164	0.125722	44626
	Acute encephalopathy	Gender + Age_at_dg + ALL_phenotype + Risk_group + MTX_dose	(Intercept)	0.102356	0.0223784	0.468167	0.00329928	44627
	Acute encephalopathy	Gender + Age_at_dg + ALL_phenotype + Risk_group + MTX_dose	SLC22A7_rs4149178_1	0.77329	0.371868	1.60803	0.49126	44627
	Acute encephalopathy	Gender + Age_at_dg + ALL_phenotype + Risk_group + MTX_dose	SLC22A7_rs4149178_2	1.08565	0.125	9.42902	0.940603	44627
	Acute encephalopathy	Gender + Age_at_dg + ALL_phenotype + Risk_group + MTX_dose	Gender	1.64946	0.885259	3.07334	0.11499	44627
	Acute encephalopathy	Gender + Age_at_dg + ALL_phenotype + Risk_group + MTX_dose	Age_at_dg	1.17338	1.09608	1.25614	4.25524e-06	44627
	Acute encephalopathy	Gender + Age_at_dg + ALL_phenotype + Risk_group + MTX_dose	ALL_phenotype	0.925818	0.622158	1.37769	0.703893	44627
	Acute encephalopathy	Gender + Age_at_dg + ALL_phenotype + Risk_group + MTX_dose	Risk_group	0.646955	0.277466	1.50847	0.313347	44627
	Acute encephalopathy	Gender + Age_at_dg + ALL_phenotype + Risk_group + MTX_dose	MTX_dose	0.816833	0.642341	1.03873	0.0989195	44627
	Acute encephalopathy	Gender + Age_at_dg + ALL_phenotype + Risk_group + MTX_dose	(Intercept)	0.106137	0.0237875	0.473569	0.00328668	44628
	Acute encephalopathy	Gender + Age_at_dg + ALL_phenotype + Risk_group + MTX_dose	SLC22A8_rs2276299_1	1.04298	0.521696	2.08515	0.905219	44628
	Acute encephalopathy	Gender + Age_at_dg + ALL_phenotype + Risk_group + MTX_dose	SLC22A8_rs2276299_2	1.77551	0.356723	8.83717	0.483231	44628
	Acute encephalopathy	Gender + Age_at_dg + ALL_phenotype + Risk_group + MTX_dose	Gender	1.52247	0.82549	2.80795	0.178327	44628
	Acute encephalopathy	Gender + Age_at_dg + ALL_phenotype + Risk_group + MTX_dose	Age_at_dg	1.15399	1.07849	1.23477	3.33979e-05	44628
	Acute encephalopathy	Gender + Age_at_dg + ALL_phenotype + Risk_group + MTX_dose	ALL_phenotype	0.932409	0.628096	1.38416	0.728446	44628
	Acute encephalopathy	Gender + Age_at_dg + ALL_phenotype + Risk_group + MTX_dose	Risk_group	0.731732	0.305314	1.75371	0.483687	44628
	Acute encephalopathy	Gender + Age_at_dg + ALL_phenotype + Risk_group + MTX_dose	MTX_dose	0.811249	0.642305	1.02463	0.0791271	44628
	Acute encephalopathy	Gender + Age_at_dg + ALL_phenotype + Risk_group + MTX_dose	(Intercept)	0.11631	0.0268279	0.504249	0.00404161	44629
	Acute encephalopathy	Gender + Age_at_dg + ALL_phenotype + Risk_group + MTX_dose	SLC28A3_rs7853758_1	1.1074	0.56707	2.16257	0.765136	44629
	Acute encephalopathy	Gender + Age_at_dg + ALL_phenotype + Risk_group + MTX_dose	SLC28A3_rs7853758_2	6.67466e-07	0		0.984017	44629
	Acute encephalopathy	Gender + Age_at_dg + ALL_phenotype + Risk_group + MTX_dose	Gender	1.42334	0.781521	2.59223	0.24847	44629
	Acute encephalopathy	Gender + Age_at_dg + ALL_phenotype + Risk_group + MTX_dose	Age_at_dg	1.14869	1.0751	1.22731	4.06643e-05	44629
	Acute encephalopathy	Gender + Age_at_dg + ALL_phenotype + Risk_group + MTX_dose	ALL_phenotype	0.918864	0.625106	1.35067	0.666806	44629
	Acute encephalopathy	Gender + Age_at_dg + ALL_phenotype + Risk_group + MTX_dose	Risk_group	0.705428	0.306766	1.62218	0.411455	44629
	Acute encephalopathy	Gender + Age_at_dg + ALL_phenotype + Risk_group + MTX_dose	MTX_dose	0.825686	0.655319	1.04034	0.10426	44629
	Acute encephalopathy	Gender + Age_at_dg + ALL_phenotype + Risk_group + MTX_dose	(Intercept)	0.113508	0.025678	0.501755	0.0041115	44630
	Acute encephalopathy	Gender + Age_at_dg + ALL_phenotype + Risk_group + MTX_dose	SLC28A3_rs7867504_1	0.975751	0.529422	1.79836	0.937277	44630
	Acute encephalopathy	Gender + Age_at_dg + ALL_phenotype + Risk_group + MTX_dose	SLC28A3_rs7867504_2	0.676094	0.185663	2.462	0.552768	44630
	Acute encephalopathy	Gender + Age_at_dg + ALL_phenotype + Risk_group + MTX_dose	Gender	1.56722	0.857463	2.86446	0.144228	44630
	Acute encephalopathy	Gender + Age_at_dg + ALL_phenotype + Risk_group + MTX_dose	Age_at_dg	1.16058	1.08599	1.24029	1.11236e-05	44630
	Acute encephalopathy	Gender + Age_at_dg + ALL_phenotype + Risk_group + MTX_dose	ALL_phenotype	0.894687	0.601459	1.33087	0.582844	44630
	Acute encephalopathy	Gender + Age_at_dg + ALL_phenotype + Risk_group + MTX_dose	Risk_group	0.689665	0.298971	1.59092	0.383621	44630
	Acute encephalopathy	Gender + Age_at_dg + ALL_phenotype + Risk_group + MTX_dose	MTX_dose	0.818487	0.649203	1.03191	0.0902139	44630
	Acute encephalopathy	Gender + Age_at_dg + ALL_phenotype + Risk_group + MTX_dose	(Intercept)	0.0851682	0.018783	0.38618	0.00140497	44631
	Acute encephalopathy	Gender + Age_at_dg + ALL_phenotype + Risk_group + MTX_dose	SLC28A3_rs885004_1	1.72998	0.905287	3.30594	0.0971452	44631
	Acute encephalopathy	Gender + Age_at_dg + ALL_phenotype + Risk_group + MTX_dose	SLC28A3_rs885004_2	1.5984	0.186056	13.7318	0.669077	44631
	Acute encephalopathy	Gender + Age_at_dg + ALL_phenotype + Risk_group + MTX_dose	Gender	1.41922	0.772966	2.6058	0.258758	44631
	Acute encephalopathy	Gender + Age_at_dg + ALL_phenotype + Risk_group + MTX_dose	Age_at_dg	1.14018	1.06485	1.22084	0.000168766	44631
	Acute encephalopathy	Gender + Age_at_dg + ALL_phenotype + Risk_group + MTX_dose	ALL_phenotype	0.966085	0.660464	1.41313	0.858862	44631
	Acute encephalopathy	Gender + Age_at_dg + ALL_phenotype + Risk_group + MTX_dose	Risk_group	0.835015	0.352296	1.97916	0.682166	44631
	Acute encephalopathy	Gender + Age_at_dg + ALL_phenotype + Risk_group + MTX_dose	MTX_dose	0.831841	0.656639	1.05379	0.127059	44631
	Acute encephalopathy	Gender + Age_at_dg + ALL_phenotype + Risk_group + MTX_dose	(Intercept)	0.111638	0.0246558	0.505481	0.00443535	44632
	Acute encephalopathy	Gender + Age_at_dg + ALL_phenotype + Risk_group + MTX_dose	ABCB1_dom_rs10280101_1	0.820654	0.346664	1.94273	0.653033	44632
	Acute encephalopathy	Gender + Age_at_dg + ALL_phenotype + Risk_group + MTX_dose	Gender	1.53621	0.820523	2.87613	0.179673	44632
	Acute encephalopathy	Gender + Age_at_dg + ALL_phenotype + Risk_group + MTX_dose	Age_at_dg	1.16628	1.08936	1.24863	9.92694e-06	44632
	Acute encephalopathy	Gender + Age_at_dg + ALL_phenotype + Risk_group + MTX_dose	ALL_phenotype	0.864219	0.567069	1.31708	0.497245	44632
	Acute encephalopathy	Gender + Age_at_dg + ALL_phenotype + Risk_group + MTX_dose	Risk_group	0.606522	0.259195	1.41927	0.24901	44632
	Acute encephalopathy	Gender + Age_at_dg + ALL_phenotype + Risk_group + MTX_dose	MTX_dose	0.825686	0.649353	1.0499	0.118122	44632
	Acute encephalopathy	Gender + Age_at_dg + ALL_phenotype + Risk_group + MTX_dose	(Intercept)	0.118827	0.0272066	0.51899	0.00462586	44633
	Acute encephalopathy	Gender + Age_at_dg + ALL_phenotype + Risk_group + MTX_dose	ABCB1_dom_rs11760837_1	1.09908	0.502601	2.40346	0.81292	44633
	Acute encephalopathy	Gender + Age_at_dg + ALL_phenotype + Risk_group + MTX_dose	Gender	1.49503	0.8144	2.74448	0.194438	44633
	Acute encephalopathy	Gender + Age_at_dg + ALL_phenotype + Risk_group + MTX_dose	Age_at_dg	1.15724	1.08257	1.23706	1.77473e-05	44633
	Acute encephalopathy	Gender + Age_at_dg + ALL_phenotype + Risk_group + MTX_dose	ALL_phenotype	0.905759	0.611729	1.34112	0.621094	44633
	Acute encephalopathy	Gender + Age_at_dg + ALL_phenotype + Risk_group + MTX_dose	Risk_group	0.655992	0.284422	1.51298	0.32275	44633
	Acute encephalopathy	Gender + Age_at_dg + ALL_phenotype + Risk_group + MTX_dose	MTX_dose	0.810821	0.642613	1.02306	0.0770896	44633
	Acute encephalopathy	Gender + Age_at_dg + ALL_phenotype + Risk_group + MTX_dose	(Intercept)	0.152272	0.0340238	0.681483	0.0138337	44634
	Acute encephalopathy	Gender + Age_at_dg + ALL_phenotype + Risk_group + MTX_dose	ABCB1_dom_rs1202179_1	0.659444	0.35858	1.21275	0.18042	44634
	Acute encephalopathy	Gender + Age_at_dg + ALL_phenotype + Risk_group + MTX_dose	Gender	1.45056	0.791678	2.65778	0.22863	44634
	Acute encephalopathy	Gender + Age_at_dg + ALL_phenotype + Risk_group + MTX_dose	Age_at_dg	1.16028	1.08506	1.24072	1.3787e-05	44634
	Acute encephalopathy	Gender + Age_at_dg + ALL_phenotype + Risk_group + MTX_dose	ALL_phenotype	0.890597	0.600033	1.32187	0.565256	44634
	Acute encephalopathy	Gender + Age_at_dg + ALL_phenotype + Risk_group + MTX_dose	Risk_group	0.662882	0.287325	1.52932	0.335057	44634
	Acute encephalopathy	Gender + Age_at_dg + ALL_phenotype + Risk_group + MTX_dose	MTX_dose	0.800594	0.633826	1.01124	0.0620125	44634
	Acute encephalopathy	Gender + Age_at_dg + ALL_phenotype + Risk_group + MTX_dose	(Intercept)	0.133431	0.0303071	0.587446	0.00773427	44635
	Acute encephalopathy	Gender + Age_at_dg + ALL_phenotype + Risk_group + MTX_dose	ABCB1_dom_rs3842_1	1.24915	0.633017	2.46496	0.521215	44635
	Acute encephalopathy	Gender + Age_at_dg + ALL_phenotype + Risk_group + MTX_dose	Gender	1.34426	0.726371	2.48777	0.346177	44635
	Acute encephalopathy	Gender + Age_at_dg + ALL_phenotype + Risk_group + MTX_dose	Age_at_dg	1.15492	1.07943	1.23569	2.96636e-05	44635
	Acute encephalopathy	Gender + Age_at_dg + ALL_phenotype + Risk_group + MTX_dose	ALL_phenotype	0.887958	0.592504	1.33074	0.564819	44635
	Acute encephalopathy	Gender + Age_at_dg + ALL_phenotype + Risk_group + MTX_dose	Risk_group	0.646618	0.278534	1.50113	0.31027	44635
	Acute encephalopathy	Gender + Age_at_dg + ALL_phenotype + Risk_group + MTX_dose	MTX_dose	0.791605	0.625394	1.00199	0.0519595	44635
	Acute encephalopathy	Gender + Age_at_dg + ALL_phenotype + Risk_group + MTX_dose	(Intercept)	0.131032	0.0302395	0.56778	0.00659556	44636
	Acute encephalopathy	Gender + Age_at_dg + ALL_phenotype + Risk_group + MTX_dose	ABCB1_dom_rs9282564_1	0.945002	0.437781	2.0399	0.885427	44636
	Acute encephalopathy	Gender + Age_at_dg + ALL_phenotype + Risk_group + MTX_dose	Gender	1.38738	0.755427	2.548	0.291112	44636
	Acute encephalopathy	Gender + Age_at_dg + ALL_phenotype + Risk_group + MTX_dose	Age_at_dg	1.15128	1.07608	1.23173	4.36178e-05	44636
	Acute encephalopathy	Gender + Age_at_dg + ALL_phenotype + Risk_group + MTX_dose	ALL_phenotype	0.920711	0.621483	1.36401	0.680373	44636
	Acute encephalopathy	Gender + Age_at_dg + ALL_phenotype + Risk_group + MTX_dose	Risk_group	0.677182	0.29392	1.5602	0.359972	44636
	Acute encephalopathy	Gender + Age_at_dg + ALL_phenotype + Risk_group + MTX_dose	MTX_dose	0.802927	0.635746	1.01407	0.0653755	44636
	Acute encephalopathy	Gender + Age_at_dg + ALL_phenotype + Risk_group + MTX_dose	(Intercept)	0.12714	0.0279558	0.578222	0.007611	44637
	Acute encephalopathy	Gender + Age_at_dg + ALL_phenotype + Risk_group + MTX_dose	ABCC1_dom_rs212087_1	0.943303	0.507247	1.75421	0.853698	44637
	Acute encephalopathy	Gender + Age_at_dg + ALL_phenotype + Risk_group + MTX_dose	Gender	1.40298	0.770608	2.5543	0.268027	44637
	Acute encephalopathy	Gender + Age_at_dg + ALL_phenotype + Risk_group + MTX_dose	Age_at_dg	1.15081	1.07712	1.22955	3.18095e-05	44637
	Acute encephalopathy	Gender + Age_at_dg + ALL_phenotype + Risk_group + MTX_dose	ALL_phenotype	0.914958	0.623173	1.34336	0.650133	44637
	Acute encephalopathy	Gender + Age_at_dg + ALL_phenotype + Risk_group + MTX_dose	Risk_group	0.674082	0.293225	1.54962	0.353063	44637
	Acute encephalopathy	Gender + Age_at_dg + ALL_phenotype + Risk_group + MTX_dose	MTX_dose	0.824407	0.654444	1.03851	0.101167	44637
	Acute encephalopathy	Gender + Age_at_dg + ALL_phenotype + Risk_group + MTX_dose	(Intercept)	0.112706	0.0234398	0.541927	0.00643728	44638
	Acute encephalopathy	Gender + Age_at_dg + ALL_phenotype + Risk_group + MTX_dose	ABCC1_dom_rs212090_1	1.05325	0.544191	2.0385	0.877619	44638
	Acute encephalopathy	Gender + Age_at_dg + ALL_phenotype + Risk_group + MTX_dose	Gender	1.48461	0.796812	2.76612	0.213279	44638
	Acute encephalopathy	Gender + Age_at_dg + ALL_phenotype + Risk_group + MTX_dose	Age_at_dg	1.15719	1.0807	1.2391	2.85925e-05	44638
	Acute encephalopathy	Gender + Age_at_dg + ALL_phenotype + Risk_group + MTX_dose	ALL_phenotype	0.88276	0.581574	1.33992	0.558086	44638
	Acute encephalopathy	Gender + Age_at_dg + ALL_phenotype + Risk_group + MTX_dose	Risk_group	0.710494	0.296224	1.70412	0.443822	44638
	Acute encephalopathy	Gender + Age_at_dg + ALL_phenotype + Risk_group + MTX_dose	MTX_dose	0.799237	0.631612	1.01135	0.0620365	44638
	Acute encephalopathy	Gender + Age_at_dg + ALL_phenotype + Risk_group + MTX_dose	(Intercept)	0.118584	0.0276974	0.507707	0.00405864	44639
	Acute encephalopathy	Gender + Age_at_dg + ALL_phenotype + Risk_group + MTX_dose	ABCC1_dom_rs212091_1	0.570792	0.255735	1.27399	0.171043	44639
	Acute encephalopathy	Gender + Age_at_dg + ALL_phenotype + Risk_group + MTX_dose	Gender	1.43988	0.794552	2.60935	0.229425	44639
	Acute encephalopathy	Gender + Age_at_dg + ALL_phenotype + Risk_group + MTX_dose	Age_at_dg	1.1543	1.08062	1.23301	2.00832e-05	44639
	Acute encephalopathy	Gender + Age_at_dg + ALL_phenotype + Risk_group + MTX_dose	ALL_phenotype	0.891613	0.60625	1.3113	0.559941	44639
	Acute encephalopathy	Gender + Age_at_dg + ALL_phenotype + Risk_group + MTX_dose	Risk_group	0.711005	0.310426	1.62849	0.419859	44639
	Acute encephalopathy	Gender + Age_at_dg + ALL_phenotype + Risk_group + MTX_dose	MTX_dose	0.838459	0.66581	1.05588	0.13419	44639
	Acute encephalopathy	Gender + Age_at_dg + ALL_phenotype + Risk_group + MTX_dose	(Intercept)	0.1383	0.0315119	0.60697	0.00875117	44640
	Acute encephalopathy	Gender + Age_at_dg + ALL_phenotype + Risk_group + MTX_dose	ABCC1_dom_rs35587_1	0.797414	0.440482	1.44357	0.454697	44640
	Acute encephalopathy	Gender + Age_at_dg + ALL_phenotype + Risk_group + MTX_dose	Gender	1.41711	0.779383	2.57665	0.253091	44640
	Acute encephalopathy	Gender + Age_at_dg + ALL_phenotype + Risk_group + MTX_dose	Age_at_dg	1.14772	1.07431	1.22615	4.4024e-05	44640
	Acute encephalopathy	Gender + Age_at_dg + ALL_phenotype + Risk_group + MTX_dose	ALL_phenotype	0.915864	0.621586	1.34946	0.656728	44640
	Acute encephalopathy	Gender + Age_at_dg + ALL_phenotype + Risk_group + MTX_dose	Risk_group	0.688759	0.300399	1.57919	0.378462	44640
	Acute encephalopathy	Gender + Age_at_dg + ALL_phenotype + Risk_group + MTX_dose	MTX_dose	0.81999	0.65094	1.03294	0.0920176	44640
	Acute encephalopathy	Gender + Age_at_dg + ALL_phenotype + Risk_group + MTX_dose	(Intercept)	0.0818874	0.0171877	0.390136	0.0016795	44641
	Acute encephalopathy	Gender + Age_at_dg + ALL_phenotype + Risk_group + MTX_dose	ABCC1_dom_rs35605_1	1.15422	0.599702	2.22148	0.667671	44641
	Acute encephalopathy	Gender + Age_at_dg + ALL_phenotype + Risk_group + MTX_dose	Gender	1.60051	0.86284	2.96882	0.135699	44641
	Acute encephalopathy	Gender + Age_at_dg + ALL_phenotype + Risk_group + MTX_dose	Age_at_dg	1.16097	1.08455	1.24277	1.7355e-05	44641
	Acute encephalopathy	Gender + Age_at_dg + ALL_phenotype + Risk_group + MTX_dose	ALL_phenotype	0.940231	0.632728	1.39718	0.760388	44641
	Acute encephalopathy	Gender + Age_at_dg + ALL_phenotype + Risk_group + MTX_dose	Risk_group	0.779453	0.325194	1.86826	0.576397	44641
	Acute encephalopathy	Gender + Age_at_dg + ALL_phenotype + Risk_group + MTX_dose	MTX_dose	0.82875	0.653577	1.05087	0.121041	44641
	Acute encephalopathy	Gender + Age_at_dg + ALL_phenotype + Risk_group + MTX_dose	(Intercept)	0.0742245	0.0162149	0.339767	0.000805453	44642
	Acute encephalopathy	Gender + Age_at_dg + ALL_phenotype + Risk_group + MTX_dose	ABCC1_dom_rs35626_1	1.30394	0.712609	2.38595	0.389298	44642
	Acute encephalopathy	Gender + Age_at_dg + ALL_phenotype + Risk_group + MTX_dose	Gender	1.59827	0.873737	2.9236	0.128029	44642
	Acute encephalopathy	Gender + Age_at_dg + ALL_phenotype + Risk_group + MTX_dose	Age_at_dg	1.1538	1.07949	1.23323	2.53132e-05	44642
	Acute encephalopathy	Gender + Age_at_dg + ALL_phenotype + Risk_group + MTX_dose	ALL_phenotype	0.961638	0.654172	1.41361	0.842259	44642
	Acute encephalopathy	Gender + Age_at_dg + ALL_phenotype + Risk_group + MTX_dose	Risk_group	0.778316	0.327464	1.8499	0.570449	44642
	Acute encephalopathy	Gender + Age_at_dg + ALL_phenotype + Risk_group + MTX_dose	MTX_dose	0.848414	0.670575	1.07342	0.170783	44642
	Acute encephalopathy	Gender + Age_at_dg + ALL_phenotype + Risk_group + MTX_dose	(Intercept)	0.136222	0.0296571	0.625705	0.0103836	44643
	Acute encephalopathy	Gender + Age_at_dg + ALL_phenotype + Risk_group + MTX_dose	ABCC1_dom_rs3743527_1	0.953456	0.516895	1.75873	0.87873	44643
	Acute encephalopathy	Gender + Age_at_dg + ALL_phenotype + Risk_group + MTX_dose	Gender	1.33696	0.725682	2.46314	0.351601	44643
	Acute encephalopathy	Gender + Age_at_dg + ALL_phenotype + Risk_group + MTX_dose	Age_at_dg	1.13944	1.06512	1.21894	0.000148661	44643
	Acute encephalopathy	Gender + Age_at_dg + ALL_phenotype + Risk_group + MTX_dose	ALL_phenotype	0.980179	0.669791	1.4344	0.91792	44643
	Acute encephalopathy	Gender + Age_at_dg + ALL_phenotype + Risk_group + MTX_dose	Risk_group	0.726814	0.30557	1.72876	0.470438	44643
	Acute encephalopathy	Gender + Age_at_dg + ALL_phenotype + Risk_group + MTX_dose	MTX_dose	0.796763	0.630807	1.00638	0.0565675	44643
	Acute encephalopathy	Gender + Age_at_dg + ALL_phenotype + Risk_group + MTX_dose	(Intercept)	0.0877922	0.019561	0.394024	0.00149428	44644
	Acute encephalopathy	Gender + Age_at_dg + ALL_phenotype + Risk_group + MTX_dose	ABCC1_dom_rs4148350_1	1.58451	0.731548	3.43198	0.243105	44644
	Acute encephalopathy	Gender + Age_at_dg + ALL_phenotype + Risk_group + MTX_dose	Gender	1.46418	0.794899	2.69697	0.221153	44644
	Acute encephalopathy	Gender + Age_at_dg + ALL_phenotype + Risk_group + MTX_dose	Age_at_dg	1.14995	1.07518	1.22992	4.63906e-05	44644
	Acute encephalopathy	Gender + Age_at_dg + ALL_phenotype + Risk_group + MTX_dose	ALL_phenotype	0.947027	0.643548	1.39362	0.782446	44644
	Acute encephalopathy	Gender + Age_at_dg + ALL_phenotype + Risk_group + MTX_dose	Risk_group	0.742529	0.312013	1.76707	0.500964	44644
	Acute encephalopathy	Gender + Age_at_dg + ALL_phenotype + Risk_group + MTX_dose	MTX_dose	0.84513	0.667425	1.07015	0.162392	44644
	Acute encephalopathy	Gender + Age_at_dg + ALL_phenotype + Risk_group + MTX_dose	(Intercept)	0.113722	0.0261339	0.494867	0.00376007	44645
	Acute encephalopathy	Gender + Age_at_dg + ALL_phenotype + Risk_group + MTX_dose	ABCC1_dom_rs8187858_1	1.07016	0.473145	2.4205	0.870638	44645
	Acute encephalopathy	Gender + Age_at_dg + ALL_phenotype + Risk_group + MTX_dose	Gender	1.44415	0.791817	2.63389	0.230654	44645
	Acute encephalopathy	Gender + Age_at_dg + ALL_phenotype + Risk_group + MTX_dose	Age_at_dg	1.14365	1.0699	1.22248	7.92653e-05	44645
	Acute encephalopathy	Gender + Age_at_dg + ALL_phenotype + Risk_group + MTX_dose	ALL_phenotype	0.943268	0.643286	1.38314	0.764882	44645
	Acute encephalopathy	Gender + Age_at_dg + ALL_phenotype + Risk_group + MTX_dose	Risk_group	0.760081	0.32028	1.80381	0.53384	44645
	Acute encephalopathy	Gender + Age_at_dg + ALL_phenotype + Risk_group + MTX_dose	MTX_dose	0.817803	0.649291	1.03005	0.0875423	44645
	Acute encephalopathy	Gender + Age_at_dg + ALL_phenotype + Risk_group + MTX_dose	(Intercept)	0.129881	0.0287523	0.586705	0.00797546	44646
	Acute encephalopathy	Gender + Age_at_dg + ALL_phenotype + Risk_group + MTX_dose	ABCC1_dom_rs212093_1	0.729235	0.391631	1.35787	0.319485	44646
	Acute encephalopathy	Gender + Age_at_dg + ALL_phenotype + Risk_group + MTX_dose	Gender	1.57966	0.858525	2.90651	0.141651	44646
	Acute encephalopathy	Gender + Age_at_dg + ALL_phenotype + Risk_group + MTX_dose	Age_at_dg	1.16877	1.09271	1.25012	5.55642e-06	44646
	Acute encephalopathy	Gender + Age_at_dg + ALL_phenotype + Risk_group + MTX_dose	ALL_phenotype	0.865295	0.574269	1.30381	0.489119	44646
	Acute encephalopathy	Gender + Age_at_dg + ALL_phenotype + Risk_group + MTX_dose	Risk_group	0.644778	0.277712	1.49701	0.307179	44646
	Acute encephalopathy	Gender + Age_at_dg + ALL_phenotype + Risk_group + MTX_dose	MTX_dose	0.824591	0.652798	1.04159	0.105639	44646
	Acute encephalopathy	Gender + Age_at_dg + ALL_phenotype + Risk_group + MTX_dose	(Intercept)	0.104457	0.0235721	0.462891	0.00293841	44647
	Acute encephalopathy	Gender + Age_at_dg + ALL_phenotype + Risk_group + MTX_dose	ABCC2_dom_rs2273697_1	2.03178	1.10205	3.74585	0.0231265	44647
	Acute encephalopathy	Gender + Age_at_dg + ALL_phenotype + Risk_group + MTX_dose	Gender	1.45323	0.784277	2.69277	0.234905	44647
	Acute encephalopathy	Gender + Age_at_dg + ALL_phenotype + Risk_group + MTX_dose	Age_at_dg	1.15832	1.0821	1.23991	2.31606e-05	44647
	Acute encephalopathy	Gender + Age_at_dg + ALL_phenotype + Risk_group + MTX_dose	ALL_phenotype	0.919699	0.617518	1.36975	0.680427	44647
	Acute encephalopathy	Gender + Age_at_dg + ALL_phenotype + Risk_group + MTX_dose	Risk_group	0.639319	0.275515	1.48351	0.297582	44647
	Acute encephalopathy	Gender + Age_at_dg + ALL_phenotype + Risk_group + MTX_dose	MTX_dose	0.779877	0.614679	0.989472	0.0406437	44647
	Acute encephalopathy	Gender + Age_at_dg + ALL_phenotype + Risk_group + MTX_dose	(Intercept)	0.118959	0.0265126	0.533752	0.0054405	44648
	Acute encephalopathy	Gender + Age_at_dg + ALL_phenotype + Risk_group + MTX_dose	ABCC2_dom_rs3740066_1	0.869177	0.478822	1.57776	0.644855	44648
	Acute encephalopathy	Gender + Age_at_dg + ALL_phenotype + Risk_group + MTX_dose	Gender	1.44169	0.789796	2.63164	0.233486	44648
	Acute encephalopathy	Gender + Age_at_dg + ALL_phenotype + Risk_group + MTX_dose	Age_at_dg	1.14767	1.07343	1.22705	5.42247e-05	44648
	Acute encephalopathy	Gender + Age_at_dg + ALL_phenotype + Risk_group + MTX_dose	ALL_phenotype	0.931662	0.635765	1.36527	0.716561	44648
	Acute encephalopathy	Gender + Age_at_dg + ALL_phenotype + Risk_group + MTX_dose	Risk_group	0.76675	0.323132	1.8194	0.546885	44648
	Acute encephalopathy	Gender + Age_at_dg + ALL_phenotype + Risk_group + MTX_dose	MTX_dose	0.819395	0.650214	1.03259	0.0913803	44648
	Acute encephalopathy	Gender + Age_at_dg + ALL_phenotype + Risk_group + MTX_dose	(Intercept)	0.0931795	0.0207774	0.417879	0.00193752	44649
	Acute encephalopathy	Gender + Age_at_dg + ALL_phenotype + Risk_group + MTX_dose	ABCC2_dom_rs717620_1	1.54746	0.822369	2.91186	0.175842	44649
	Acute encephalopathy	Gender + Age_at_dg + ALL_phenotype + Risk_group + MTX_dose	Gender	1.59223	0.857582	2.95622	0.140659	44649
	Acute encephalopathy	Gender + Age_at_dg + ALL_phenotype + Risk_group + MTX_dose	Age_at_dg	1.15943	1.08289	1.24138	2.18157e-05	44649
	Acute encephalopathy	Gender + Age_at_dg + ALL_phenotype + Risk_group + MTX_dose	ALL_phenotype	0.924467	0.612626	1.39504	0.708317	44649
	Acute encephalopathy	Gender + Age_at_dg + ALL_phenotype + Risk_group + MTX_dose	Risk_group	0.719827	0.300493	1.72434	0.46077	44649
	Acute encephalopathy	Gender + Age_at_dg + ALL_phenotype + Risk_group + MTX_dose	MTX_dose	0.80105	0.633311	1.01322	0.0642452	44649
	Acute encephalopathy	Gender + Age_at_dg + ALL_phenotype + Risk_group + MTX_dose	(Intercept)	0.114617	0.0260265	0.504758	0.00418467	44650
	Acute encephalopathy	Gender + Age_at_dg + ALL_phenotype + Risk_group + MTX_dose	ABCG2_dom_rs1564481_1	0.902262	0.488119	1.66778	0.742811	44650
	Acute encephalopathy	Gender + Age_at_dg + ALL_phenotype + Risk_group + MTX_dose	Gender	1.49366	0.816897	2.7311	0.192525	44650
	Acute encephalopathy	Gender + Age_at_dg + ALL_phenotype + Risk_group + MTX_dose	Age_at_dg	1.1605	1.08604	1.24007	1.08492e-05	44650
	Acute encephalopathy	Gender + Age_at_dg + ALL_phenotype + Risk_group + MTX_dose	ALL_phenotype	0.876409	0.589561	1.30282	0.514271	44650
	Acute encephalopathy	Gender + Age_at_dg + ALL_phenotype + Risk_group + MTX_dose	Risk_group	0.688434	0.295868	1.60187	0.386234	44650
	Acute encephalopathy	Gender + Age_at_dg + ALL_phenotype + Risk_group + MTX_dose	MTX_dose	0.830175	0.658412	1.04675	0.115558	44650
	Acute encephalopathy	Gender + Age_at_dg + ALL_phenotype + Risk_group + MTX_dose	(Intercept)	0.104498	0.0226959	0.481133	0.00374259	44651
	Acute encephalopathy	Gender + Age_at_dg + ALL_phenotype + Risk_group + MTX_dose	BCL2_dom_rs1564483_1	1.01622	0.550685	1.87531	0.958947	44651
	Acute encephalopathy	Gender + Age_at_dg + ALL_phenotype + Risk_group + MTX_dose	Gender	1.6028	0.863073	2.97653	0.135245	44651
	Acute encephalopathy	Gender + Age_at_dg + ALL_phenotype + Risk_group + MTX_dose	Age_at_dg	1.16826	1.09153	1.25039	7.23568e-06	44651
	Acute encephalopathy	Gender + Age_at_dg + ALL_phenotype + Risk_group + MTX_dose	ALL_phenotype	0.892964	0.592755	1.34522	0.588158	44651
	Acute encephalopathy	Gender + Age_at_dg + ALL_phenotype + Risk_group + MTX_dose	Risk_group	0.613367	0.263087	1.43002	0.257725	44651
	Acute encephalopathy	Gender + Age_at_dg + ALL_phenotype + Risk_group + MTX_dose	MTX_dose	0.824776	0.649096	1.048	0.114948	44651
	Acute encephalopathy	Gender + Age_at_dg + ALL_phenotype + Risk_group + MTX_dose	(Intercept)	0.0962846	0.0208267	0.445137	0.00273443	44652
	Acute encephalopathy	Gender + Age_at_dg + ALL_phenotype + Risk_group + MTX_dose	BCL2_dom_rs1893806_1	1.38848	0.710698	2.71263	0.336786	44652
	Acute encephalopathy	Gender + Age_at_dg + ALL_phenotype + Risk_group + MTX_dose	Gender	1.50419	0.815872	2.77323	0.190869	44652
	Acute encephalopathy	Gender + Age_at_dg + ALL_phenotype + Risk_group + MTX_dose	Age_at_dg	1.15568	1.08131	1.23516	2.01193e-05	44652
	Acute encephalopathy	Gender + Age_at_dg + ALL_phenotype + Risk_group + MTX_dose	ALL_phenotype	0.914947	0.61654	1.35779	0.658956	44652
	Acute encephalopathy	Gender + Age_at_dg + ALL_phenotype + Risk_group + MTX_dose	Risk_group	0.667778	0.288725	1.54447	0.345218	44652
	Acute encephalopathy	Gender + Age_at_dg + ALL_phenotype + Risk_group + MTX_dose	MTX_dose	0.811455	0.642877	1.02424	0.0786758	44652
	Acute encephalopathy	Gender + Age_at_dg + ALL_phenotype + Risk_group + MTX_dose	(Intercept)	0.0708473	0.0145419	0.345165	0.00105045	44653
	Acute encephalopathy	Gender + Age_at_dg + ALL_phenotype + Risk_group + MTX_dose	BCL2_dom_rs4941195_1	1.90385	0.910524	3.98084	0.087095	44653
	Acute encephalopathy	Gender + Age_at_dg + ALL_phenotype + Risk_group + MTX_dose	Gender	1.45909	0.78914	2.69779	0.228273	44653
	Acute encephalopathy	Gender + Age_at_dg + ALL_phenotype + Risk_group + MTX_dose	Age_at_dg	1.15081	1.07528	1.23165	4.9976e-05	44653
	Acute encephalopathy	Gender + Age_at_dg + ALL_phenotype + Risk_group + MTX_dose	ALL_phenotype	0.917776	0.618814	1.36117	0.669618	44653
	Acute encephalopathy	Gender + Age_at_dg + ALL_phenotype + Risk_group + MTX_dose	Risk_group	0.672436	0.292156	1.5477	0.350785	44653
	Acute encephalopathy	Gender + Age_at_dg + ALL_phenotype + Risk_group + MTX_dose	MTX_dose	0.827432	0.652446	1.04935	0.118138	44653
	Acute encephalopathy	Gender + Age_at_dg + ALL_phenotype + Risk_group + MTX_dose	(Intercept)	0.102609	0.0232896	0.452077	0.0026184	44654
	Acute encephalopathy	Gender + Age_at_dg + ALL_phenotype + Risk_group + MTX_dose	BCL2_dom_rs4987845_1	0.894877	0.353732	2.26387	0.81456	44654
	Acute encephalopathy	Gender + Age_at_dg + ALL_phenotype + Risk_group + MTX_dose	Gender	1.58138	0.864422	2.89299	0.136959	44654
	Acute encephalopathy	Gender + Age_at_dg + ALL_phenotype + Risk_group + MTX_dose	Age_at_dg	1.15394	1.07919	1.23387	2.78263e-05	44654
	Acute encephalopathy	Gender + Age_at_dg + ALL_phenotype + Risk_group + MTX_dose	ALL_phenotype	0.90607	0.612669	1.33998	0.621245	44654
	Acute encephalopathy	Gender + Age_at_dg + ALL_phenotype + Risk_group + MTX_dose	Risk_group	0.756946	0.318596	1.79841	0.528237	44654
	Acute encephalopathy	Gender + Age_at_dg + ALL_phenotype + Risk_group + MTX_dose	MTX_dose	0.82178	0.652106	1.0356	0.0962093	44654
	Acute encephalopathy	Gender + Age_at_dg + ALL_phenotype + Risk_group + MTX_dose	(Intercept)	0.101701	0.0217628	0.475264	0.00366508	44655
	Acute encephalopathy	Gender + Age_at_dg + ALL_phenotype + Risk_group + MTX_dose	BCL2_dom_rs4987853_1	1.0538	0.527369	2.10574	0.882045	44655
	Acute encephalopathy	Gender + Age_at_dg + ALL_phenotype + Risk_group + MTX_dose	Gender	1.55936	0.834096	2.91524	0.164005	44655
	Acute encephalopathy	Gender + Age_at_dg + ALL_phenotype + Risk_group + MTX_dose	Age_at_dg	1.15307	1.07631	1.23531	5.07776e-05	44655
	Acute encephalopathy	Gender + Age_at_dg + ALL_phenotype + Risk_group + MTX_dose	ALL_phenotype	0.9511	0.634704	1.42522	0.80804	44655
	Acute encephalopathy	Gender + Age_at_dg + ALL_phenotype + Risk_group + MTX_dose	Risk_group	0.704977	0.29468	1.68655	0.432144	44655
	Acute encephalopathy	Gender + Age_at_dg + ALL_phenotype + Risk_group + MTX_dose	MTX_dose	0.813833	0.64055	1.03399	0.0917282	44655
	Acute encephalopathy	Gender + Age_at_dg + ALL_phenotype + Risk_group + MTX_dose	(Intercept)	0.117562	0.0261305	0.528919	0.00526913	44656
	Acute encephalopathy	Gender + Age_at_dg + ALL_phenotype + Risk_group + MTX_dose	CEP72_dom_rs12522955_1	0.924679	0.492751	1.73522	0.807352	44656
	Acute encephalopathy	Gender + Age_at_dg + ALL_phenotype + Risk_group + MTX_dose	Gender	1.43568	0.777318	2.65166	0.247978	44656
	Acute encephalopathy	Gender + Age_at_dg + ALL_phenotype + Risk_group + MTX_dose	Age_at_dg	1.15457	1.07852	1.23599	3.56201e-05	44656
	Acute encephalopathy	Gender + Age_at_dg + ALL_phenotype + Risk_group + MTX_dose	ALL_phenotype	0.937434	0.631882	1.39074	0.748179	44656
	Acute encephalopathy	Gender + Age_at_dg + ALL_phenotype + Risk_group + MTX_dose	Risk_group	0.754838	0.317168	1.79646	0.524929	44656
	Acute encephalopathy	Gender + Age_at_dg + ALL_phenotype + Risk_group + MTX_dose	MTX_dose	0.798101	0.631445	1.00874	0.0591396	44656
	Acute encephalopathy	Gender + Age_at_dg + ALL_phenotype + Risk_group + MTX_dose	(Intercept)	0.0969274	0.0212139	0.442867	0.00260612	44657
	Acute encephalopathy	Gender + Age_at_dg + ALL_phenotype + Risk_group + MTX_dose	CEP72_dom_rs4956954_1	1.2215	0.662749	2.25131	0.521289	44657
	Acute encephalopathy	Gender + Age_at_dg + ALL_phenotype + Risk_group + MTX_dose	Gender	1.50823	0.820212	2.77338	0.186076	44657
	Acute encephalopathy	Gender + Age_at_dg + ALL_phenotype + Risk_group + MTX_dose	Age_at_dg	1.15112	1.0762	1.23127	4.15707e-05	44657
	Acute encephalopathy	Gender + Age_at_dg + ALL_phenotype + Risk_group + MTX_dose	ALL_phenotype	0.927082	0.624694	1.37584	0.706989	44657
	Acute encephalopathy	Gender + Age_at_dg + ALL_phenotype + Risk_group + MTX_dose	Risk_group	0.753762	0.31582	1.79899	0.524184	44657
	Acute encephalopathy	Gender + Age_at_dg + ALL_phenotype + Risk_group + MTX_dose	MTX_dose	0.813675	0.644716	1.02691	0.0825005	44657
	Acute encephalopathy	Gender + Age_at_dg + ALL_phenotype + Risk_group + MTX_dose	(Intercept)	0.0929732	0.0204399	0.422899	0.00211535	44658
	Acute encephalopathy	Gender + Age_at_dg + ALL_phenotype + Risk_group + MTX_dose	CEP72_dom_rs868649_1	1.63488	0.892344	2.99529	0.111547	44658
	Acute encephalopathy	Gender + Age_at_dg + ALL_phenotype + Risk_group + MTX_dose	Gender	1.3543	0.734469	2.49722	0.331311	44658
	Acute encephalopathy	Gender + Age_at_dg + ALL_phenotype + Risk_group + MTX_dose	Age_at_dg	1.13708	1.06171	1.2178	0.000241497	44658
	Acute encephalopathy	Gender + Age_at_dg + ALL_phenotype + Risk_group + MTX_dose	ALL_phenotype	0.965319	0.65957	1.4128	0.855863	44658
	Acute encephalopathy	Gender + Age_at_dg + ALL_phenotype + Risk_group + MTX_dose	Risk_group	0.778051	0.32754	1.84821	0.569669	44658
	Acute encephalopathy	Gender + Age_at_dg + ALL_phenotype + Risk_group + MTX_dose	MTX_dose	0.821896	0.64862	1.04146	0.104441	44658
	Acute encephalopathy	Gender + Age_at_dg + ALL_phenotype + Risk_group + MTX_dose	(Intercept)	0.175803	0.036461	0.847662	0.0303174	44659
	Acute encephalopathy	Gender + Age_at_dg + ALL_phenotype + Risk_group + MTX_dose	CEP72_dom_rs924607_1	0.497404	0.26646	0.928513	0.0283141	44659
	Acute encephalopathy	Gender + Age_at_dg + ALL_phenotype + Risk_group + MTX_dose	Gender	1.54461	0.826942	2.88511	0.172601	44659
	Acute encephalopathy	Gender + Age_at_dg + ALL_phenotype + Risk_group + MTX_dose	Age_at_dg	1.16289	1.08548	1.24581	1.75746e-05	44659
	Acute encephalopathy	Gender + Age_at_dg + ALL_phenotype + Risk_group + MTX_dose	ALL_phenotype	0.937339	0.627804	1.39949	0.751673	44659
	Acute encephalopathy	Gender + Age_at_dg + ALL_phenotype + Risk_group + MTX_dose	Risk_group	0.657236	0.282743	1.52774	0.329431	44659
	Acute encephalopathy	Gender + Age_at_dg + ALL_phenotype + Risk_group + MTX_dose	MTX_dose	0.788393	0.617728	1.00621	0.056099	44659
	Acute encephalopathy	Gender + Age_at_dg + ALL_phenotype + Risk_group + MTX_dose	(Intercept)	0.107948	0.0233315	0.499447	0.00439539	44660
	Acute encephalopathy	Gender + Age_at_dg + ALL_phenotype + Risk_group + MTX_dose	CEP72_dom_rs2458815_1	1.37839	0.734773	2.58577	0.3174	44660
	Acute encephalopathy	Gender + Age_at_dg + ALL_phenotype + Risk_group + MTX_dose	Gender	1.57717	0.840763	2.95858	0.155724	44660
	Acute encephalopathy	Gender + Age_at_dg + ALL_phenotype + Risk_group + MTX_dose	Age_at_dg	1.15457	1.07698	1.23775	5.13554e-05	44660
	Acute encephalopathy	Gender + Age_at_dg + ALL_phenotype + Risk_group + MTX_dose	ALL_phenotype	0.916063	0.611159	1.37308	0.671153	44660
	Acute encephalopathy	Gender + Age_at_dg + ALL_phenotype + Risk_group + MTX_dose	Risk_group	0.598524	0.255416	1.40254	0.237446	44660
	Acute encephalopathy	Gender + Age_at_dg + ALL_phenotype + Risk_group + MTX_dose	MTX_dose	0.807367	0.634247	1.02774	0.0822501	44660
	Acute encephalopathy	Gender + Age_at_dg + ALL_phenotype + Risk_group + MTX_dose	(Intercept)	0.112117	0.024709	0.508727	0.00456998	44661
	Acute encephalopathy	Gender + Age_at_dg + ALL_phenotype + Risk_group + MTX_dose	HAS3_dom_rs2232228_1	0.797815	0.432249	1.47255	0.470067	44661
	Acute encephalopathy	Gender + Age_at_dg + ALL_phenotype + Risk_group + MTX_dose	Gender	1.53229	0.838715	2.79942	0.165147	44661
	Acute encephalopathy	Gender + Age_at_dg + ALL_phenotype + Risk_group + MTX_dose	Age_at_dg	1.1561	1.08201	1.23527	1.7665e-05	44661
	Acute encephalopathy	Gender + Age_at_dg + ALL_phenotype + Risk_group + MTX_dose	ALL_phenotype	0.903539	0.612429	1.33302	0.609182	44661
	Acute encephalopathy	Gender + Age_at_dg + ALL_phenotype + Risk_group + MTX_dose	Risk_group	0.693049	0.30094	1.59605	0.388969	44661
	Acute encephalopathy	Gender + Age_at_dg + ALL_phenotype + Risk_group + MTX_dose	MTX_dose	0.855501	0.676146	1.08243	0.193553	44661
	Acute encephalopathy	Gender + Age_at_dg + ALL_phenotype + Risk_group + MTX_dose	(Intercept)	0.0822115	0.0178658	0.378306	0.0013358	44662
	Acute encephalopathy	Gender + Age_at_dg + ALL_phenotype + Risk_group + MTX_dose	CYP3A4_dom_rs2246709_1	1.46909	0.803168	2.68716	0.211839	44662
	Acute encephalopathy	Gender + Age_at_dg + ALL_phenotype + Risk_group + MTX_dose	Gender	1.32815	0.722164	2.44263	0.361293	44662
	Acute encephalopathy	Gender + Age_at_dg + ALL_phenotype + Risk_group + MTX_dose	Age_at_dg	1.14309	1.06908	1.22223	9.00568e-05	44662
	Acute encephalopathy	Gender + Age_at_dg + ALL_phenotype + Risk_group + MTX_dose	ALL_phenotype	0.926211	0.622537	1.37802	0.705315	44662
	Acute encephalopathy	Gender + Age_at_dg + ALL_phenotype + Risk_group + MTX_dose	Risk_group	0.75316	0.317949	1.78409	0.519395	44662
	Acute encephalopathy	Gender + Age_at_dg + ALL_phenotype + Risk_group + MTX_dose	MTX_dose	0.865504	0.679728	1.10206	0.241314	44662
	Acute encephalopathy	Gender + Age_at_dg + ALL_phenotype + Risk_group + MTX_dose	(Intercept)	0.10882	0.0251279	0.471258	0.00301636	44663
	Acute encephalopathy	Gender + Age_at_dg + ALL_phenotype + Risk_group + MTX_dose	CYP3A4_dom_rs3735451_1	0.879302	0.436048	1.77314	0.719261	44663
	Acute encephalopathy	Gender + Age_at_dg + ALL_phenotype + Risk_group + MTX_dose	Gender	1.5055	0.825583	2.74535	0.18197	44663
	Acute encephalopathy	Gender + Age_at_dg + ALL_phenotype + Risk_group + MTX_dose	Age_at_dg	1.16247	1.08786	1.24219	8.66261e-06	44663
	Acute encephalopathy	Gender + Age_at_dg + ALL_phenotype + Risk_group + MTX_dose	ALL_phenotype	0.883871	0.595601	1.31166	0.539919	44663
	Acute encephalopathy	Gender + Age_at_dg + ALL_phenotype + Risk_group + MTX_dose	Risk_group	0.705418	0.306731	1.62232	0.411492	44663
	Acute encephalopathy	Gender + Age_at_dg + ALL_phenotype + Risk_group + MTX_dose	MTX_dose	0.823067	0.653011	1.03741	0.0991504	44663
	Acute encephalopathy	Gender + Age_at_dg + ALL_phenotype + Risk_group + MTX_dose	(Intercept)	0.0869329	0.0198277	0.38115	0.0011992	44664
	Acute encephalopathy	Gender + Age_at_dg + ALL_phenotype + Risk_group + MTX_dose	CYP3A5_dom_rs28365067_1	1.12164	0.522664	2.40706	0.768261	44664
	Acute encephalopathy	Gender + Age_at_dg + ALL_phenotype + Risk_group + MTX_dose	Gender	1.52015	0.83505	2.76734	0.170615	44664
	Acute encephalopathy	Gender + Age_at_dg + ALL_phenotype + Risk_group + MTX_dose	Age_at_dg	1.15758	1.0833	1.23696	1.52834e-05	44664
	Acute encephalopathy	Gender + Age_at_dg + ALL_phenotype + Risk_group + MTX_dose	ALL_phenotype	0.920041	0.626498	1.35112	0.670791	44664
	Acute encephalopathy	Gender + Age_at_dg + ALL_phenotype + Risk_group + MTX_dose	Risk_group	0.742897	0.324793	1.69923	0.481404	44664
	Acute encephalopathy	Gender + Age_at_dg + ALL_phenotype + Risk_group + MTX_dose	MTX_dose	0.852017	0.673495	1.07786	0.181877	44664
	Acute encephalopathy	Gender + Age_at_dg + ALL_phenotype + Risk_group + MTX_dose	(Intercept)	0.121493	0.0276768	0.533323	0.00522346	44665
	Acute encephalopathy	Gender + Age_at_dg + ALL_phenotype + Risk_group + MTX_dose	CYP3A5_dom_rs4646450_1	1.05388	0.538606	2.06209	0.878224	44665
	Acute encephalopathy	Gender + Age_at_dg + ALL_phenotype + Risk_group + MTX_dose	Gender	1.38872	0.754858	2.55483	0.291058	44665
	Acute encephalopathy	Gender + Age_at_dg + ALL_phenotype + Risk_group + MTX_dose	Age_at_dg	1.159	1.08347	1.2398	1.77175e-05	44665
	Acute encephalopathy	Gender + Age_at_dg + ALL_phenotype + Risk_group + MTX_dose	ALL_phenotype	0.914906	0.616324	1.35814	0.65904	44665
	Acute encephalopathy	Gender + Age_at_dg + ALL_phenotype + Risk_group + MTX_dose	Risk_group	0.673043	0.29194	1.55164	0.352829	44665
	Acute encephalopathy	Gender + Age_at_dg + ALL_phenotype + Risk_group + MTX_dose	MTX_dose	0.802988	0.635459	1.01468	0.0660763	44665
	Acute encephalopathy	Gender + Age_at_dg + ALL_phenotype + Risk_group + MTX_dose	(Intercept)	0.103993	0.0225998	0.478526	0.00365584	44666
	Acute encephalopathy	Gender + Age_at_dg + ALL_phenotype + Risk_group + MTX_dose	CYP3A5_dom_rs776746_1	0.979002	0.406266	2.35916	0.96228	44666
	Acute encephalopathy	Gender + Age_at_dg + ALL_phenotype + Risk_group + MTX_dose	Gender	1.49019	0.790229	2.81014	0.217745	44666
	Acute encephalopathy	Gender + Age_at_dg + ALL_phenotype + Risk_group + MTX_dose	Age_at_dg	1.16401	1.08605	1.24757	1.75505e-05	44666
	Acute encephalopathy	Gender + Age_at_dg + ALL_phenotype + Risk_group + MTX_dose	ALL_phenotype	0.892478	0.585104	1.36133	0.597452	44666
	Acute encephalopathy	Gender + Age_at_dg + ALL_phenotype + Risk_group + MTX_dose	Risk_group	0.678137	0.280714	1.63821	0.388074	44666
	Acute encephalopathy	Gender + Age_at_dg + ALL_phenotype + Risk_group + MTX_dose	MTX_dose	0.811174	0.636699	1.03346	0.0903342	44666
	Acute encephalopathy	Gender + Age_at_dg + ALL_phenotype + Risk_group + MTX_dose	(Intercept)	0.124112	0.0265884	0.579345	0.00794483	44667
	Acute encephalopathy	Gender + Age_at_dg + ALL_phenotype + Risk_group + MTX_dose	GSTP1_dom_rs6591256_1	0.457811	0.246493	0.850292	0.013383	44667
	Acute encephalopathy	Gender + Age_at_dg + ALL_phenotype + Risk_group + MTX_dose	Gender	1.68973	0.90536	3.15366	0.0994129	44667
	Acute encephalopathy	Gender + Age_at_dg + ALL_phenotype + Risk_group + MTX_dose	Age_at_dg	1.16972	1.09195	1.25303	7.96676e-06	44667
	Acute encephalopathy	Gender + Age_at_dg + ALL_phenotype + Risk_group + MTX_dose	ALL_phenotype	0.923244	0.618249	1.3787	0.69628	44667
	Acute encephalopathy	Gender + Age_at_dg + ALL_phenotype + Risk_group + MTX_dose	Risk_group	0.685281	0.290961	1.614	0.387204	44667
	Acute encephalopathy	Gender + Age_at_dg + ALL_phenotype + Risk_group + MTX_dose	MTX_dose	0.84385	0.663032	1.07398	0.167608	44667
	Acute encephalopathy	Gender + Age_at_dg + ALL_phenotype + Risk_group + MTX_dose	(Intercept)	0.133706	0.0284624	0.628102	0.0107975	44668
	Acute encephalopathy	Gender + Age_at_dg + ALL_phenotype + Risk_group + MTX_dose	GSTP1_dom_rs749174_1	0.453442	0.23592	0.871522	0.0176674	44668
	Acute encephalopathy	Gender + Age_at_dg + ALL_phenotype + Risk_group + MTX_dose	Gender	1.84581	0.975947	3.49099	0.0594141	44668
	Acute encephalopathy	Gender + Age_at_dg + ALL_phenotype + Risk_group + MTX_dose	Age_at_dg	1.15784	1.07981	1.24152	3.84038e-05	44668
	Acute encephalopathy	Gender + Age_at_dg + ALL_phenotype + Risk_group + MTX_dose	ALL_phenotype	0.958573	0.638716	1.43861	0.838149	44668
	Acute encephalopathy	Gender + Age_at_dg + ALL_phenotype + Risk_group + MTX_dose	Risk_group	0.668723	0.274889	1.6268	0.374999	44668
	Acute encephalopathy	Gender + Age_at_dg + ALL_phenotype + Risk_group + MTX_dose	MTX_dose	0.815536	0.639335	1.0403	0.100613	44668
	Acute encephalopathy	Gender + Age_at_dg + ALL_phenotype + Risk_group + MTX_dose	(Intercept)	0.11209	0.0252416	0.497759	0.00401219	44669
	Acute encephalopathy	Gender + Age_at_dg + ALL_phenotype + Risk_group + MTX_dose	NQO2_dom_rs1143684_1	0.895267	0.478898	1.67364	0.728895	44669
	Acute encephalopathy	Gender + Age_at_dg + ALL_phenotype + Risk_group + MTX_dose	Gender	1.34961	0.732354	2.48711	0.33641	44669
	Acute encephalopathy	Gender + Age_at_dg + ALL_phenotype + Risk_group + MTX_dose	Age_at_dg	1.13712	1.0621	1.21744	0.000223991	44669
	Acute encephalopathy	Gender + Age_at_dg + ALL_phenotype + Risk_group + MTX_dose	ALL_phenotype	0.939779	0.641723	1.37627	0.749645	44669
	Acute encephalopathy	Gender + Age_at_dg + ALL_phenotype + Risk_group + MTX_dose	Risk_group	0.731565	0.320295	1.67092	0.458244	44669
	Acute encephalopathy	Gender + Age_at_dg + ALL_phenotype + Risk_group + MTX_dose	MTX_dose	0.848903	0.666975	1.08045	0.183132	44669
	Acute encephalopathy	Gender + Age_at_dg + ALL_phenotype + Risk_group + MTX_dose	(Intercept)	0.124395	0.028526	0.542459	0.00553618	44670
	Acute encephalopathy	Gender + Age_at_dg + ALL_phenotype + Risk_group + MTX_dose	NQO2_dom_rs6955_1	0.912714	0.474034	1.75735	0.784666	44670
	Acute encephalopathy	Gender + Age_at_dg + ALL_phenotype + Risk_group + MTX_dose	Gender	1.40389	0.771293	2.55531	0.266924	44670
	Acute encephalopathy	Gender + Age_at_dg + ALL_phenotype + Risk_group + MTX_dose	Age_at_dg	1.15282	1.07916	1.23152	2.42908e-05	44670
	Acute encephalopathy	Gender + Age_at_dg + ALL_phenotype + Risk_group + MTX_dose	ALL_phenotype	0.925583	0.629915	1.36003	0.693692	44670
	Acute encephalopathy	Gender + Age_at_dg + ALL_phenotype + Risk_group + MTX_dose	Risk_group	0.695157	0.302833	1.59574	0.391072	44670
	Acute encephalopathy	Gender + Age_at_dg + ALL_phenotype + Risk_group + MTX_dose	MTX_dose	0.81775	0.648558	1.03108	0.0889025	44670
	Acute encephalopathy	Gender + Age_at_dg + ALL_phenotype + Risk_group + MTX_dose	(Intercept)	0.124851	0.0268673	0.580178	0.00794009	44671
	Acute encephalopathy	Gender + Age_at_dg + ALL_phenotype + Risk_group + MTX_dose	MTHFR_dom_rs1801131_1	0.607407	0.330632	1.11587	0.108124	44671
	Acute encephalopathy	Gender + Age_at_dg + ALL_phenotype + Risk_group + MTX_dose	Gender	1.61746	0.879952	2.97311	0.121566	44671
	Acute encephalopathy	Gender + Age_at_dg + ALL_phenotype + Risk_group + MTX_dose	Age_at_dg	1.17015	1.09381	1.25181	4.99681e-06	44671
	Acute encephalopathy	Gender + Age_at_dg + ALL_phenotype + Risk_group + MTX_dose	ALL_phenotype	0.908874	0.610988	1.35199	0.637232	44671
	Acute encephalopathy	Gender + Age_at_dg + ALL_phenotype + Risk_group + MTX_dose	Risk_group	0.639763	0.274655	1.49022	0.300518	44671
	Acute encephalopathy	Gender + Age_at_dg + ALL_phenotype + Risk_group + MTX_dose	MTX_dose	0.832428	0.6563	1.05582	0.130498	44671
	Acute encephalopathy	Gender + Age_at_dg + ALL_phenotype + Risk_group + MTX_dose	(Intercept)	0.135817	0.0302636	0.609516	0.00915178	44672
	Acute encephalopathy	Gender + Age_at_dg + ALL_phenotype + Risk_group + MTX_dose	NQO1_dom_rs1043470_1	0.670581	0.290607	1.54737	0.348915	44672
	Acute encephalopathy	Gender + Age_at_dg + ALL_phenotype + Risk_group + MTX_dose	Gender	1.55785	0.831529	2.91858	0.166353	44672
	Acute encephalopathy	Gender + Age_at_dg + ALL_phenotype + Risk_group + MTX_dose	Age_at_dg	1.15683	1.0791	1.24015	4.03904e-05	44672
	Acute encephalopathy	Gender + Age_at_dg + ALL_phenotype + Risk_group + MTX_dose	ALL_phenotype	0.884684	0.57548	1.36002	0.576535	44672
	Acute encephalopathy	Gender + Age_at_dg + ALL_phenotype + Risk_group + MTX_dose	Risk_group	0.648467	0.269159	1.56231	0.334301	44672
	Acute encephalopathy	Gender + Age_at_dg + ALL_phenotype + Risk_group + MTX_dose	MTX_dose	0.791163	0.624186	1.00281	0.0527662	44672
	Acute encephalopathy	Gender + Age_at_dg + ALL_phenotype + Risk_group + MTX_dose	(Intercept)	0.0670272	0.0140551	0.319645	0.000696243	44673
	Acute encephalopathy	Gender + Age_at_dg + ALL_phenotype + Risk_group + MTX_dose	NQO1_dom_rs1469908_1	1.48002	0.774096	2.82969	0.235767	44673
	Acute encephalopathy	Gender + Age_at_dg + ALL_phenotype + Risk_group + MTX_dose	Gender	1.69319	0.917866	3.12344	0.0918597	44673
	Acute encephalopathy	Gender + Age_at_dg + ALL_phenotype + Risk_group + MTX_dose	Age_at_dg	1.17235	1.0956	1.25447	4.16704e-06	44673
	Acute encephalopathy	Gender + Age_at_dg + ALL_phenotype + Risk_group + MTX_dose	ALL_phenotype	0.916626	0.617036	1.36168	0.666376	44673
	Acute encephalopathy	Gender + Age_at_dg + ALL_phenotype + Risk_group + MTX_dose	Risk_group	0.680279	0.294111	1.57349	0.367865	44673
	Acute encephalopathy	Gender + Age_at_dg + ALL_phenotype + Risk_group + MTX_dose	MTX_dose	0.837788	0.660577	1.06254	0.14437	44673
	Acute encephalopathy	Gender + Age_at_dg + ALL_phenotype + Risk_group + MTX_dose	(Intercept)	0.103206	0.0234194	0.454819	0.00268964	44674
	Acute encephalopathy	Gender + Age_at_dg + ALL_phenotype + Risk_group + MTX_dose	NQO1_dom_rs1800566_1	1.38018	0.746996	2.55009	0.303612	44674
	Acute encephalopathy	Gender + Age_at_dg + ALL_phenotype + Risk_group + MTX_dose	Gender	1.41586	0.7775	2.57835	0.255511	44674
	Acute encephalopathy	Gender + Age_at_dg + ALL_phenotype + Risk_group + MTX_dose	Age_at_dg	1.15414	1.08008	1.23327	2.26718e-05	44674
	Acute encephalopathy	Gender + Age_at_dg + ALL_phenotype + Risk_group + MTX_dose	ALL_phenotype	0.936975	0.637605	1.3769	0.740291	44674
	Acute encephalopathy	Gender + Age_at_dg + ALL_phenotype + Risk_group + MTX_dose	Risk_group	0.697423	0.304856	1.5955	0.393385	44674
	Acute encephalopathy	Gender + Age_at_dg + ALL_phenotype + Risk_group + MTX_dose	MTX_dose	0.821589	0.651583	1.03595	0.0966353	44674
	Acute encephalopathy	Gender + Age_at_dg + ALL_phenotype + Risk_group + MTX_dose	(Intercept)	0.119479	0.0269408	0.529875	0.00517823	44675
	Acute encephalopathy	Gender + Age_at_dg + ALL_phenotype + Risk_group + MTX_dose	NQO2_dom_rs4149352_1	0.555334	0.281742	1.0946	0.0893356	44675
	Acute encephalopathy	Gender + Age_at_dg + ALL_phenotype + Risk_group + MTX_dose	Gender	1.50725	0.811513	2.79946	0.194002	44675
	Acute encephalopathy	Gender + Age_at_dg + ALL_phenotype + Risk_group + MTX_dose	Age_at_dg	1.16006	1.08326	1.2423	2.15209e-05	44675
	Acute encephalopathy	Gender + Age_at_dg + ALL_phenotype + Risk_group + MTX_dose	ALL_phenotype	0.848305	0.558015	1.28961	0.441399	44675
	Acute encephalopathy	Gender + Age_at_dg + ALL_phenotype + Risk_group + MTX_dose	Risk_group	0.719407	0.309746	1.67087	0.443681	44675
	Acute encephalopathy	Gender + Age_at_dg + ALL_phenotype + Risk_group + MTX_dose	MTX_dose	0.832343	0.654837	1.05796	0.133729	44675
	Acute encephalopathy	Gender + Age_at_dg + ALL_phenotype + Risk_group + MTX_dose	(Intercept)	0.120042	0.0273071	0.527709	0.00501418	44676
	Acute encephalopathy	Gender + Age_at_dg + ALL_phenotype + Risk_group + MTX_dose	RARG_dom_rs2229774_1	1.20667	0.558567	2.60677	0.632616	44676
	Acute encephalopathy	Gender + Age_at_dg + ALL_phenotype + Risk_group + MTX_dose	Gender	1.42081	0.770658	2.61945	0.260451	44676
	Acute encephalopathy	Gender + Age_at_dg + ALL_phenotype + Risk_group + MTX_dose	Age_at_dg	1.15804	1.08274	1.23858	1.88936e-05	44676
	Acute encephalopathy	Gender + Age_at_dg + ALL_phenotype + Risk_group + MTX_dose	ALL_phenotype	0.910227	0.611986	1.35381	0.64236	44676
	Acute encephalopathy	Gender + Age_at_dg + ALL_phenotype + Risk_group + MTX_dose	Risk_group	0.656672	0.283724	1.51985	0.325959	44676
	Acute encephalopathy	Gender + Age_at_dg + ALL_phenotype + Risk_group + MTX_dose	MTX_dose	0.805499	0.63717	1.0183	0.0705465	44676
	Acute encephalopathy	Gender + Age_at_dg + ALL_phenotype + Risk_group + MTX_dose	(Intercept)	0.119266	0.0258567	0.550121	0.00640715	44677
	Acute encephalopathy	Gender + Age_at_dg + ALL_phenotype + Risk_group + MTX_dose	SLC22A17_dom_rs12882406_1	0.874838	0.474142	1.61416	0.668744	44677
	Acute encephalopathy	Gender + Age_at_dg + ALL_phenotype + Risk_group + MTX_dose	Gender	1.52237	0.833621	2.78018	0.171387	44677
	Acute encephalopathy	Gender + Age_at_dg + ALL_phenotype + Risk_group + MTX_dose	Age_at_dg	1.16073	1.08624	1.24032	1.05944e-05	44677
	Acute encephalopathy	Gender + Age_at_dg + ALL_phenotype + Risk_group + MTX_dose	ALL_phenotype	0.8776	0.589881	1.30566	0.519472	44677
	Acute encephalopathy	Gender + Age_at_dg + ALL_phenotype + Risk_group + MTX_dose	Risk_group	0.674834	0.290943	1.56526	0.359557	44677
	Acute encephalopathy	Gender + Age_at_dg + ALL_phenotype + Risk_group + MTX_dose	MTX_dose	0.82787	0.656538	1.04391	0.110327	44677
	Acute encephalopathy	Gender + Age_at_dg + ALL_phenotype + Risk_group + MTX_dose	(Intercept)	0.130752	0.0297502	0.574657	0.00707233	44678
	Acute encephalopathy	Gender + Age_at_dg + ALL_phenotype + Risk_group + MTX_dose	SLC22A17_dom_rs4982753_1	0.686353	0.374344	1.25842	0.223664	44678
	Acute encephalopathy	Gender + Age_at_dg + ALL_phenotype + Risk_group + MTX_dose	Gender	1.56296	0.853978	2.86056	0.147578	44678
	Acute encephalopathy	Gender + Age_at_dg + ALL_phenotype + Risk_group + MTX_dose	Age_at_dg	1.16182	1.08729	1.24146	9.24766e-06	44678
	Acute encephalopathy	Gender + Age_at_dg + ALL_phenotype + Risk_group + MTX_dose	ALL_phenotype	0.893364	0.600298	1.32951	0.578274	44678
	Acute encephalopathy	Gender + Age_at_dg + ALL_phenotype + Risk_group + MTX_dose	Risk_group	0.674776	0.292968	1.55417	0.355421	44678
	Acute encephalopathy	Gender + Age_at_dg + ALL_phenotype + Risk_group + MTX_dose	MTX_dose	0.819953	0.649942	1.03444	0.0940471	44678
	Acute encephalopathy	Gender + Age_at_dg + ALL_phenotype + Risk_group + MTX_dose	(Intercept)	0.116623	0.024227	0.561393	0.00736065	44679
	Acute encephalopathy	Gender + Age_at_dg + ALL_phenotype + Risk_group + MTX_dose	SLC22A6_dom_rs10897310_1	0.709358	0.383882	1.31079	0.27302	44679
	Acute encephalopathy	Gender + Age_at_dg + ALL_phenotype + Risk_group + MTX_dose	Gender	1.61552	0.868483	3.00512	0.129845	44679
	Acute encephalopathy	Gender + Age_at_dg + ALL_phenotype + Risk_group + MTX_dose	Age_at_dg	1.15624	1.08067	1.2371	2.56027e-05	44679
	Acute encephalopathy	Gender + Age_at_dg + ALL_phenotype + Risk_group + MTX_dose	ALL_phenotype	0.931533	0.626168	1.38582	0.726368	44679
	Acute encephalopathy	Gender + Age_at_dg + ALL_phenotype + Risk_group + MTX_dose	Risk_group	0.712448	0.29776	1.70467	0.446232	44679
	Acute encephalopathy	Gender + Age_at_dg + ALL_phenotype + Risk_group + MTX_dose	MTX_dose	0.827643	0.651875	1.0508	0.120389	44679
	Acute encephalopathy	Gender + Age_at_dg + ALL_phenotype + Risk_group + MTX_dose	(Intercept)	0.0813278	0.017762	0.37238	0.0012267	44680
	Acute encephalopathy	Gender + Age_at_dg + ALL_phenotype + Risk_group + MTX_dose	SLC22A6_dom_rs6591722_1	1.44691	0.780601	2.68197	0.240666	44680
	Acute encephalopathy	Gender + Age_at_dg + ALL_phenotype + Risk_group + MTX_dose	Gender	1.61833	0.880058	2.97593	0.121405	44680
	Acute encephalopathy	Gender + Age_at_dg + ALL_phenotype + Risk_group + MTX_dose	Age_at_dg	1.15409	1.07923	1.23414	2.81139e-05	44680
	Acute encephalopathy	Gender + Age_at_dg + ALL_phenotype + Risk_group + MTX_dose	ALL_phenotype	0.917911	0.620689	1.35746	0.667871	44680
	Acute encephalopathy	Gender + Age_at_dg + ALL_phenotype + Risk_group + MTX_dose	Risk_group	0.763033	0.321553	1.81065	0.539591	44680
	Acute encephalopathy	Gender + Age_at_dg + ALL_phenotype + Risk_group + MTX_dose	MTX_dose	0.818709	0.649169	1.03253	0.0911024	44680
	Acute encephalopathy	Gender + Age_at_dg + ALL_phenotype + Risk_group + MTX_dose	(Intercept)	0.107056	0.0242187	0.473226	0.003212	44681
	Acute encephalopathy	Gender + Age_at_dg + ALL_phenotype + Risk_group + MTX_dose	SLC22A7_dom_rs2270860_1	1.00498	0.555477	1.81823	0.986898	44681
	Acute encephalopathy	Gender + Age_at_dg + ALL_phenotype + Risk_group + MTX_dose	Gender	1.44179	0.796585	2.60958	0.226776	44681
	Acute encephalopathy	Gender + Age_at_dg + ALL_phenotype + Risk_group + MTX_dose	Age_at_dg	1.15292	1.07917	1.23171	2.45448e-05	44681
	Acute encephalopathy	Gender + Age_at_dg + ALL_phenotype + Risk_group + MTX_dose	ALL_phenotype	0.901803	0.613819	1.3249	0.598468	44681
	Acute encephalopathy	Gender + Age_at_dg + ALL_phenotype + Risk_group + MTX_dose	Risk_group	0.729696	0.319305	1.66755	0.454867	44681
	Acute encephalopathy	Gender + Age_at_dg + ALL_phenotype + Risk_group + MTX_dose	MTX_dose	0.835757	0.663989	1.05196	0.126399	44681
	Acute encephalopathy	Gender + Age_at_dg + ALL_phenotype + Risk_group + MTX_dose	(Intercept)	0.101667	0.0222498	0.464549	0.00318766	44682
	Acute encephalopathy	Gender + Age_at_dg + ALL_phenotype + Risk_group + MTX_dose	SLC22A7_dom_rs4149178_1	0.7932	0.390756	1.61013	0.521277	44682
	Acute encephalopathy	Gender + Age_at_dg + ALL_phenotype + Risk_group + MTX_dose	Gender	1.64778	0.884314	3.0704	0.11576	44682
	Acute encephalopathy	Gender + Age_at_dg + ALL_phenotype + Risk_group + MTX_dose	Age_at_dg	1.17346	1.09622	1.25613	4.12779e-06	44682
	Acute encephalopathy	Gender + Age_at_dg + ALL_phenotype + Risk_group + MTX_dose	ALL_phenotype	0.927558	0.623739	1.37936	0.710316	44682
	Acute encephalopathy	Gender + Age_at_dg + ALL_phenotype + Risk_group + MTX_dose	Risk_group	0.643643	0.276345	1.49912	0.307058	44682
	Acute encephalopathy	Gender + Age_at_dg + ALL_phenotype + Risk_group + MTX_dose	MTX_dose	0.818832	0.644327	1.0406	0.102143	44682
	Acute encephalopathy	Gender + Age_at_dg + ALL_phenotype + Risk_group + MTX_dose	(Intercept)	0.109762	0.0248109	0.485583	0.00358924	44683
	Acute encephalopathy	Gender + Age_at_dg + ALL_phenotype + Risk_group + MTX_dose	SLC22A8_dom_rs2276299_1	1.10322	0.56972	2.13629	0.770787	44683
	Acute encephalopathy	Gender + Age_at_dg + ALL_phenotype + Risk_group + MTX_dose	Gender	1.51237	0.820614	2.78726	0.184775	44683
	Acute encephalopathy	Gender + Age_at_dg + ALL_phenotype + Risk_group + MTX_dose	Age_at_dg	1.15305	1.07774	1.23362	3.59035e-05	44683
	Acute encephalopathy	Gender + Age_at_dg + ALL_phenotype + Risk_group + MTX_dose	ALL_phenotype	0.92381	0.622908	1.37007	0.69349	44683
	Acute encephalopathy	Gender + Age_at_dg + ALL_phenotype + Risk_group + MTX_dose	Risk_group	0.726961	0.303526	1.74111	0.474236	44683
	Acute encephalopathy	Gender + Age_at_dg + ALL_phenotype + Risk_group + MTX_dose	MTX_dose	0.808402	0.640408	1.02047	0.0735274	44683
	Acute encephalopathy	Gender + Age_at_dg + ALL_phenotype + Risk_group + MTX_dose	(Intercept)	0.118006	0.0273303	0.509521	0.00418976	44684
	Acute encephalopathy	Gender + Age_at_dg + ALL_phenotype + Risk_group + MTX_dose	SLC28A3_dom_rs7853758_1	1.02065	0.523397	1.99032	0.952168	44684
	Acute encephalopathy	Gender + Age_at_dg + ALL_phenotype + Risk_group + MTX_dose	Gender	1.38557	0.760522	2.52431	0.286632	44684
	Acute encephalopathy	Gender + Age_at_dg + ALL_phenotype + Risk_group + MTX_dose	Age_at_dg	1.15062	1.07694	1.22934	3.24849e-05	44684
	Acute encephalopathy	Gender + Age_at_dg + ALL_phenotype + Risk_group + MTX_dose	ALL_phenotype	0.92362	0.628836	1.35659	0.68541	44684
	Acute encephalopathy	Gender + Age_at_dg + ALL_phenotype + Risk_group + MTX_dose	Risk_group	0.704202	0.306875	1.61597	0.407946	44684
	Acute encephalopathy	Gender + Age_at_dg + ALL_phenotype + Risk_group + MTX_dose	MTX_dose	0.822499	0.652953	1.03607	0.0970874	44684
	Acute encephalopathy	Gender + Age_at_dg + ALL_phenotype + Risk_group + MTX_dose	(Intercept)	0.113862	0.0258912	0.500734	0.00403594	44685
	Acute encephalopathy	Gender + Age_at_dg + ALL_phenotype + Risk_group + MTX_dose	SLC28A3_dom_rs7867504_1	0.93191	0.514516	1.68791	0.816007	44685
	Acute encephalopathy	Gender + Age_at_dg + ALL_phenotype + Risk_group + MTX_dose	Gender	1.54161	0.845803	2.80982	0.157595	44685
	Acute encephalopathy	Gender + Age_at_dg + ALL_phenotype + Risk_group + MTX_dose	Age_at_dg	1.16018	1.08579	1.23968	1.11154e-05	44685
	Acute encephalopathy	Gender + Age_at_dg + ALL_phenotype + Risk_group + MTX_dose	ALL_phenotype	0.901758	0.606786	1.34012	0.608931	44685
	Acute encephalopathy	Gender + Age_at_dg + ALL_phenotype + Risk_group + MTX_dose	Risk_group	0.69401	0.301145	1.5994	0.391167	44685
	Acute encephalopathy	Gender + Age_at_dg + ALL_phenotype + Risk_group + MTX_dose	MTX_dose	0.818465	0.649354	1.03162	0.0898112	44685
	Acute encephalopathy	Gender + Age_at_dg + ALL_phenotype + Risk_group + MTX_dose	(Intercept)	0.0848835	0.0187672	0.383926	0.00135873	44686
	Acute encephalopathy	Gender + Age_at_dg + ALL_phenotype + Risk_group + MTX_dose	SLC28A3_dom_rs885004_1	1.722	0.911968	3.25151	0.0937673	44686
	Acute encephalopathy	Gender + Age_at_dg + ALL_phenotype + Risk_group + MTX_dose	Gender	1.42007	0.773592	2.60681	0.25778	44686
	Acute encephalopathy	Gender + Age_at_dg + ALL_phenotype + Risk_group + MTX_dose	Age_at_dg	1.14033	1.06509	1.22089	0.000162805	44686
	Acute encephalopathy	Gender + Age_at_dg + ALL_phenotype + Risk_group + MTX_dose	ALL_phenotype	0.965674	0.660258	1.41237	0.857102	44686
	Acute encephalopathy	Gender + Age_at_dg + ALL_phenotype + Risk_group + MTX_dose	Risk_group	0.836505	0.353352	1.98029	0.684719	44686
	Acute encephalopathy	Gender + Age_at_dg + ALL_phenotype + Risk_group + MTX_dose	MTX_dose	0.831971	0.656769	1.05391	0.127316	44686
	Acute encephalopathy	Gender + Age_at_dg + ALL_phenotype + Risk_group + MTX_dose	(Intercept)	0.0983212	0.0214476	0.45073	0.00282846	44687
	Acute encephalopathy	Gender + Age_at_dg + ALL_phenotype + Risk_group + MTX_dose	ABCB1_rec_rs10280101_1	3.38074	0.340298	33.5865	0.298422	44687
	Acute encephalopathy	Gender + Age_at_dg + ALL_phenotype + Risk_group + MTX_dose	Gender	1.56197	0.835096	2.92151	0.162742	44687
	Acute encephalopathy	Gender + Age_at_dg + ALL_phenotype + Risk_group + MTX_dose	Age_at_dg	1.16987	1.09225	1.25301	7.49683e-06	44687
	Acute encephalopathy	Gender + Age_at_dg + ALL_phenotype + Risk_group + MTX_dose	ALL_phenotype	0.869123	0.57046	1.32415	0.513774	44687
	Acute encephalopathy	Gender + Age_at_dg + ALL_phenotype + Risk_group + MTX_dose	Risk_group	0.606439	0.25899	1.42001	0.249245	44687
	Acute encephalopathy	Gender + Age_at_dg + ALL_phenotype + Risk_group + MTX_dose	MTX_dose	0.834393	0.6548	1.06324	0.143169	44687
	Acute encephalopathy	Gender + Age_at_dg + ALL_phenotype + Risk_group + MTX_dose	(Intercept)	0.105556	0.0239594	0.465037	0.00295879	44688
	Acute encephalopathy	Gender + Age_at_dg + ALL_phenotype + Risk_group + MTX_dose	ABCB1_rec_rs11760837_1	7.21686	1.10778	47.0159	0.0387296	44688
	Acute encephalopathy	Gender + Age_at_dg + ALL_phenotype + Risk_group + MTX_dose	Gender	1.4684	0.798523	2.70025	0.216426	44688
	Acute encephalopathy	Gender + Age_at_dg + ALL_phenotype + Risk_group + MTX_dose	Age_at_dg	1.16267	1.08694	1.24367	1.15408e-05	44688
	Acute encephalopathy	Gender + Age_at_dg + ALL_phenotype + Risk_group + MTX_dose	ALL_phenotype	0.912114	0.615174	1.35239	0.647113	44688
	Acute encephalopathy	Gender + Age_at_dg + ALL_phenotype + Risk_group + MTX_dose	Risk_group	0.643968	0.27872	1.48786	0.302986	44688
	Acute encephalopathy	Gender + Age_at_dg + ALL_phenotype + Risk_group + MTX_dose	MTX_dose	0.82694	0.653228	1.04685	0.114232	44688
	Acute encephalopathy	Gender + Age_at_dg + ALL_phenotype + Risk_group + MTX_dose	(Intercept)	0.110486	0.0253354	0.481821	0.00337003	44689
	Acute encephalopathy	Gender + Age_at_dg + ALL_phenotype + Risk_group + MTX_dose	ABCB1_rec_rs1202179_1	2.73334	1.17981	6.33255	0.0189896	44689
	Acute encephalopathy	Gender + Age_at_dg + ALL_phenotype + Risk_group + MTX_dose	Gender	1.43539	0.780645	2.63927	0.244787	44689
	Acute encephalopathy	Gender + Age_at_dg + ALL_phenotype + Risk_group + MTX_dose	Age_at_dg	1.1577	1.08225	1.23842	2.0577e-05	44689
	Acute encephalopathy	Gender + Age_at_dg + ALL_phenotype + Risk_group + MTX_dose	ALL_phenotype	0.891142	0.59916	1.32541	0.56933	44689
	Acute encephalopathy	Gender + Age_at_dg + ALL_phenotype + Risk_group + MTX_dose	Risk_group	0.645345	0.278565	1.49506	0.306892	44689
	Acute encephalopathy	Gender + Age_at_dg + ALL_phenotype + Risk_group + MTX_dose	MTX_dose	0.811665	0.641768	1.02654	0.0816107	44689
	Acute encephalopathy	Gender + Age_at_dg + ALL_phenotype + Risk_group + MTX_dose	(Intercept)	0.141255	0.0325975	0.612103	0.00889377	44690
	Acute encephalopathy	Gender + Age_at_dg + ALL_phenotype + Risk_group + MTX_dose	ABCB1_rec_rs3842_1	1.05823	0.119862	9.3428	0.95938	44690
	Acute encephalopathy	Gender + Age_at_dg + ALL_phenotype + Risk_group + MTX_dose	Gender	1.342	0.724811	2.48475	0.349291	44690
	Acute encephalopathy	Gender + Age_at_dg + ALL_phenotype + Risk_group + MTX_dose	Age_at_dg	1.15365	1.07836	1.23419	3.30784e-05	44690
	Acute encephalopathy	Gender + Age_at_dg + ALL_phenotype + Risk_group + MTX_dose	ALL_phenotype	0.892868	0.595807	1.33804	0.582975	44690
	Acute encephalopathy	Gender + Age_at_dg + ALL_phenotype + Risk_group + MTX_dose	Risk_group	0.636668	0.275029	1.47383	0.291743	44690
	Acute encephalopathy	Gender + Age_at_dg + ALL_phenotype + Risk_group + MTX_dose	MTX_dose	0.795767	0.629146	1.00652	0.056673	44690
	Acute encephalopathy	Gender + Age_at_dg + ALL_phenotype + Risk_group + MTX_dose	(Intercept)	0.131486	0.0306382	0.564278	0.00633467	44691
	Acute encephalopathy	Gender + Age_at_dg + ALL_phenotype + Risk_group + MTX_dose	ABCB1_rec_rs9282564_1	1.16761e-06	0		0.986408	44691
	Acute encephalopathy	Gender + Age_at_dg + ALL_phenotype + Risk_group + MTX_dose	Gender	1.39781	0.760188	2.57024	0.281172	44691
	Acute encephalopathy	Gender + Age_at_dg + ALL_phenotype + Risk_group + MTX_dose	Age_at_dg	1.15163	1.07694	1.23149	3.67958e-05	44691
	Acute encephalopathy	Gender + Age_at_dg + ALL_phenotype + Risk_group + MTX_dose	ALL_phenotype	0.910788	0.614009	1.35102	0.642293	44691
	Acute encephalopathy	Gender + Age_at_dg + ALL_phenotype + Risk_group + MTX_dose	Risk_group	0.660309	0.286803	1.52024	0.329305	44691
	Acute encephalopathy	Gender + Age_at_dg + ALL_phenotype + Risk_group + MTX_dose	MTX_dose	0.80554	0.637768	1.01745	0.0695493	44691
	Acute encephalopathy	Gender + Age_at_dg + ALL_phenotype + Risk_group + MTX_dose	(Intercept)	0.12826	0.0297577	0.552815	0.00586572	44692
	Acute encephalopathy	Gender + Age_at_dg + ALL_phenotype + Risk_group + MTX_dose	ABCC1_rec_rs212087_1	0.740751	0.330349	1.66101	0.466381	44692
	Acute encephalopathy	Gender + Age_at_dg + ALL_phenotype + Risk_group + MTX_dose	Gender	1.4189	0.77918	2.58385	0.252581	44692
	Acute encephalopathy	Gender + Age_at_dg + ALL_phenotype + Risk_group + MTX_dose	Age_at_dg	1.15109	1.07724	1.23	3.19275e-05	44692
	Acute encephalopathy	Gender + Age_at_dg + ALL_phenotype + Risk_group + MTX_dose	ALL_phenotype	0.911581	0.621345	1.33739	0.635937	44692
	Acute encephalopathy	Gender + Age_at_dg + ALL_phenotype + Risk_group + MTX_dose	Risk_group	0.676507	0.29328	1.56049	0.359424	44692
	Acute encephalopathy	Gender + Age_at_dg + ALL_phenotype + Risk_group + MTX_dose	MTX_dose	0.823652	0.653712	1.03777	0.099857	44692
	Acute encephalopathy	Gender + Age_at_dg + ALL_phenotype + Risk_group + MTX_dose	(Intercept)	0.120303	0.0268813	0.538399	0.0056092	44693
	Acute encephalopathy	Gender + Age_at_dg + ALL_phenotype + Risk_group + MTX_dose	ABCC1_rec_rs212090_1	0.833683	0.369407	1.88147	0.661372	44693
	Acute encephalopathy	Gender + Age_at_dg + ALL_phenotype + Risk_group + MTX_dose	Gender	1.48536	0.798193	2.76412	0.211793	44693
	Acute encephalopathy	Gender + Age_at_dg + ALL_phenotype + Risk_group + MTX_dose	Age_at_dg	1.1568	1.08033	1.23868	2.98611e-05	44693
	Acute encephalopathy	Gender + Age_at_dg + ALL_phenotype + Risk_group + MTX_dose	ALL_phenotype	0.880834	0.580434	1.3367	0.550999	44693
	Acute encephalopathy	Gender + Age_at_dg + ALL_phenotype + Risk_group + MTX_dose	Risk_group	0.711267	0.296106	1.70851	0.446045	44693
	Acute encephalopathy	Gender + Age_at_dg + ALL_phenotype + Risk_group + MTX_dose	MTX_dose	0.800274	0.632335	1.01281	0.063733	44693
	Acute encephalopathy	Gender + Age_at_dg + ALL_phenotype + Risk_group + MTX_dose	(Intercept)	0.109657	0.0258494	0.465181	0.00271719	44694
	Acute encephalopathy	Gender + Age_at_dg + ALL_phenotype + Risk_group + MTX_dose	ABCC1_rec_rs212091_1	0.698757	0.0842427	5.79589	0.739822	44694
	Acute encephalopathy	Gender + Age_at_dg + ALL_phenotype + Risk_group + MTX_dose	Gender	1.46257	0.808394	2.64611	0.208812	44694
	Acute encephalopathy	Gender + Age_at_dg + ALL_phenotype + Risk_group + MTX_dose	Age_at_dg	1.15243	1.07909	1.23076	2.34711e-05	44694
	Acute encephalopathy	Gender + Age_at_dg + ALL_phenotype + Risk_group + MTX_dose	ALL_phenotype	0.90873	0.619745	1.33247	0.624055	44694
	Acute encephalopathy	Gender + Age_at_dg + ALL_phenotype + Risk_group + MTX_dose	Risk_group	0.717967	0.314227	1.64046	0.431917	44694
	Acute encephalopathy	Gender + Age_at_dg + ALL_phenotype + Risk_group + MTX_dose	MTX_dose	0.832219	0.661241	1.04741	0.117522	44694
	Acute encephalopathy	Gender + Age_at_dg + ALL_phenotype + Risk_group + MTX_dose	(Intercept)	0.123288	0.0288814	0.526292	0.00470046	44695
	Acute encephalopathy	Gender + Age_at_dg + ALL_phenotype + Risk_group + MTX_dose	ABCC1_rec_rs35587_1	0.880182	0.290684	2.66517	0.821367	44695
	Acute encephalopathy	Gender + Age_at_dg + ALL_phenotype + Risk_group + MTX_dose	Gender	1.41051	0.776186	2.56321	0.259058	44695
	Acute encephalopathy	Gender + Age_at_dg + ALL_phenotype + Risk_group + MTX_dose	Age_at_dg	1.14919	1.07575	1.22763	3.66947e-05	44695
	Acute encephalopathy	Gender + Age_at_dg + ALL_phenotype + Risk_group + MTX_dose	ALL_phenotype	0.925054	0.629833	1.35865	0.691206	44695
	Acute encephalopathy	Gender + Age_at_dg + ALL_phenotype + Risk_group + MTX_dose	Risk_group	0.701562	0.305655	1.61028	0.403073	44695
	Acute encephalopathy	Gender + Age_at_dg + ALL_phenotype + Risk_group + MTX_dose	MTX_dose	0.817519	0.64906	1.0297	0.0870078	44695
	Acute encephalopathy	Gender + Age_at_dg + ALL_phenotype + Risk_group + MTX_dose	(Intercept)	0.0911846	0.0200118	0.415487	0.00196735	44696
	Acute encephalopathy	Gender + Age_at_dg + ALL_phenotype + Risk_group + MTX_dose	ABCC1_rec_rs35605_1	0.671591	0.0831955	5.42138	0.708688	44696
	Acute encephalopathy	Gender + Age_at_dg + ALL_phenotype + Risk_group + MTX_dose	Gender	1.57694	0.85248	2.91708	0.146664	44696
	Acute encephalopathy	Gender + Age_at_dg + ALL_phenotype + Risk_group + MTX_dose	Age_at_dg	1.15912	1.0833	1.24025	1.88489e-05	44696
	Acute encephalopathy	Gender + Age_at_dg + ALL_phenotype + Risk_group + MTX_dose	ALL_phenotype	0.944113	0.635785	1.40197	0.775579	44696
	Acute encephalopathy	Gender + Age_at_dg + ALL_phenotype + Risk_group + MTX_dose	Risk_group	0.756199	0.316388	1.80739	0.52961	44696
	Acute encephalopathy	Gender + Age_at_dg + ALL_phenotype + Risk_group + MTX_dose	MTX_dose	0.827175	0.652322	1.0489	0.117352	44696
	Acute encephalopathy	Gender + Age_at_dg + ALL_phenotype + Risk_group + MTX_dose	(Intercept)	0.0833493	0.0186795	0.371912	0.0011291	44697
	Acute encephalopathy	Gender + Age_at_dg + ALL_phenotype + Risk_group + MTX_dose	ABCC1_rec_rs35626_1	1.06307	0.419563	2.69354	0.897411	44697
	Acute encephalopathy	Gender + Age_at_dg + ALL_phenotype + Risk_group + MTX_dose	Gender	1.5773	0.863162	2.88227	0.138451	44697
	Acute encephalopathy	Gender + Age_at_dg + ALL_phenotype + Risk_group + MTX_dose	Age_at_dg	1.15324	1.07898	1.23261	2.68552e-05	44697
	Acute encephalopathy	Gender + Age_at_dg + ALL_phenotype + Risk_group + MTX_dose	ALL_phenotype	0.951696	0.648082	1.39755	0.80061	44697
	Acute encephalopathy	Gender + Age_at_dg + ALL_phenotype + Risk_group + MTX_dose	Risk_group	0.800789	0.337151	1.90201	0.614721	44697
	Acute encephalopathy	Gender + Age_at_dg + ALL_phenotype + Risk_group + MTX_dose	MTX_dose	0.850636	0.672619	1.07577	0.176899	44697
	Acute encephalopathy	Gender + Age_at_dg + ALL_phenotype + Risk_group + MTX_dose	(Intercept)	0.127389	0.0289636	0.560289	0.00639985	44698
	Acute encephalopathy	Gender + Age_at_dg + ALL_phenotype + Risk_group + MTX_dose	ABCC1_rec_rs3743527_1	1.51435	0.490079	4.67934	0.470933	44698
	Acute encephalopathy	Gender + Age_at_dg + ALL_phenotype + Risk_group + MTX_dose	Gender	1.31882	0.714751	2.4334	0.375903	44698
	Acute encephalopathy	Gender + Age_at_dg + ALL_phenotype + Risk_group + MTX_dose	Age_at_dg	1.14059	1.06591	1.22051	0.000140395	44698
	Acute encephalopathy	Gender + Age_at_dg + ALL_phenotype + Risk_group + MTX_dose	ALL_phenotype	0.973546	0.66312	1.42929	0.891153	44698
	Acute encephalopathy	Gender + Age_at_dg + ALL_phenotype + Risk_group + MTX_dose	Risk_group	0.73914	0.310471	1.75967	0.494596	44698
	Acute encephalopathy	Gender + Age_at_dg + ALL_phenotype + Risk_group + MTX_dose	MTX_dose	0.797792	0.631996	1.00708	0.0573522	44698
	Acute encephalopathy	Gender + Age_at_dg + ALL_phenotype + Risk_group + MTX_dose	(Intercept)	0.0929305	0.0207337	0.416524	0.00190716	44699
	Acute encephalopathy	Gender + Age_at_dg + ALL_phenotype + Risk_group + MTX_dose	ABCC1_rec_rs4148350_1	1.6528e-06	0		0.987074	44699
	Acute encephalopathy	Gender + Age_at_dg + ALL_phenotype + Risk_group + MTX_dose	Gender	1.51477	0.824576	2.78268	0.180783	44699
	Acute encephalopathy	Gender + Age_at_dg + ALL_phenotype + Risk_group + MTX_dose	Age_at_dg	1.14962	1.07507	1.22935	4.58042e-05	44699
	Acute encephalopathy	Gender + Age_at_dg + ALL_phenotype + Risk_group + MTX_dose	ALL_phenotype	0.954529	0.650313	1.40106	0.812131	44699
	Acute encephalopathy	Gender + Age_at_dg + ALL_phenotype + Risk_group + MTX_dose	Risk_group	0.771049	0.324352	1.83294	0.556188	44699
	Acute encephalopathy	Gender + Age_at_dg + ALL_phenotype + Risk_group + MTX_dose	MTX_dose	0.840392	0.664071	1.06353	0.147803	44699
	Acute encephalopathy	Gender + Age_at_dg + ALL_phenotype + Risk_group + MTX_dose	(Intercept)	0.113824	0.0261723	0.495025	0.00376078	44700
	Acute encephalopathy	Gender + Age_at_dg + ALL_phenotype + Risk_group + MTX_dose	ABCC1_rec_rs8187858_1	1.60039e-06	0		0.985077	44700
	Acute encephalopathy	Gender + Age_at_dg + ALL_phenotype + Risk_group + MTX_dose	Gender	1.45714	0.798947	2.65757	0.219484	44700
	Acute encephalopathy	Gender + Age_at_dg + ALL_phenotype + Risk_group + MTX_dose	Age_at_dg	1.14331	1.06955	1.22215	8.27832e-05	44700
	Acute encephalopathy	Gender + Age_at_dg + ALL_phenotype + Risk_group + MTX_dose	ALL_phenotype	0.938327	0.639703	1.37635	0.744663	44700
	Acute encephalopathy	Gender + Age_at_dg + ALL_phenotype + Risk_group + MTX_dose	Risk_group	0.769661	0.324738	1.82417	0.552082	44700
	Acute encephalopathy	Gender + Age_at_dg + ALL_phenotype + Risk_group + MTX_dose	MTX_dose	0.819342	0.650424	1.03213	0.0907343	44700
	Acute encephalopathy	Gender + Age_at_dg + ALL_phenotype + Risk_group + MTX_dose	(Intercept)	0.116043	0.0264986	0.508178	0.00425831	44701
	Acute encephalopathy	Gender + Age_at_dg + ALL_phenotype + Risk_group + MTX_dose	ABCC1_rec_rs212093_1	0.669402	0.285225	1.57103	0.356453	44701
	Acute encephalopathy	Gender + Age_at_dg + ALL_phenotype + Risk_group + MTX_dose	Gender	1.59123	0.865224	2.92644	0.135099	44701
	Acute encephalopathy	Gender + Age_at_dg + ALL_phenotype + Risk_group + MTX_dose	Age_at_dg	1.16523	1.08979	1.24589	7.53797e-06	44701
	Acute encephalopathy	Gender + Age_at_dg + ALL_phenotype + Risk_group + MTX_dose	ALL_phenotype	0.858582	0.571735	1.28934	0.462351	44701
	Acute encephalopathy	Gender + Age_at_dg + ALL_phenotype + Risk_group + MTX_dose	Risk_group	0.655942	0.282443	1.52335	0.326645	44701
	Acute encephalopathy	Gender + Age_at_dg + ALL_phenotype + Risk_group + MTX_dose	MTX_dose	0.821896	0.650691	1.03815	0.0997948	44701
	Acute encephalopathy	Gender + Age_at_dg + ALL_phenotype + Risk_group + MTX_dose	(Intercept)	0.123871	0.0285116	0.538163	0.00532429	44702
	Acute encephalopathy	Gender + Age_at_dg + ALL_phenotype + Risk_group + MTX_dose	ABCC2_rec_rs2273697_1	0.321505	0.0412809	2.50396	0.278568	44702
	Acute encephalopathy	Gender + Age_at_dg + ALL_phenotype + Risk_group + MTX_dose	Gender	1.41698	0.769285	2.60999	0.263418	44702
	Acute encephalopathy	Gender + Age_at_dg + ALL_phenotype + Risk_group + MTX_dose	Age_at_dg	1.1613	1.08557	1.24232	1.38304e-05	44702
	Acute encephalopathy	Gender + Age_at_dg + ALL_phenotype + Risk_group + MTX_dose	ALL_phenotype	0.907732	0.610958	1.34866	0.631768	44702
	Acute encephalopathy	Gender + Age_at_dg + ALL_phenotype + Risk_group + MTX_dose	Risk_group	0.674144	0.291599	1.55854	0.356431	44702
	Acute encephalopathy	Gender + Age_at_dg + ALL_phenotype + Risk_group + MTX_dose	MTX_dose	0.805449	0.637187	1.01814	0.0703564	44702
	Acute encephalopathy	Gender + Age_at_dg + ALL_phenotype + Risk_group + MTX_dose	(Intercept)	0.108071	0.0244978	0.476755	0.00330109	44703
	Acute encephalopathy	Gender + Age_at_dg + ALL_phenotype + Risk_group + MTX_dose	ABCC2_rec_rs3740066_1	1.11141	0.441401	2.79843	0.822603	44703
	Acute encephalopathy	Gender + Age_at_dg + ALL_phenotype + Risk_group + MTX_dose	Gender	1.44345	0.790847	2.63456	0.231845	44703
	Acute encephalopathy	Gender + Age_at_dg + ALL_phenotype + Risk_group + MTX_dose	Age_at_dg	1.14758	1.07323	1.22707	5.62063e-05	44703
	Acute encephalopathy	Gender + Age_at_dg + ALL_phenotype + Risk_group + MTX_dose	ALL_phenotype	0.932302	0.635984	1.36668	0.719438	44703
	Acute encephalopathy	Gender + Age_at_dg + ALL_phenotype + Risk_group + MTX_dose	Risk_group	0.760616	0.320838	1.80321	0.534397	44703
	Acute encephalopathy	Gender + Age_at_dg + ALL_phenotype + Risk_group + MTX_dose	MTX_dose	0.822146	0.652365	1.03611	0.097036	44703
	Acute encephalopathy	Gender + Age_at_dg + ALL_phenotype + Risk_group + MTX_dose	(Intercept)	0.109292	0.0244476	0.488588	0.00376213	44704
	Acute encephalopathy	Gender + Age_at_dg + ALL_phenotype + Risk_group + MTX_dose	ABCC2_rec_rs717620_1	0.581706	0.0717919	4.71338	0.611764	44704
	Acute encephalopathy	Gender + Age_at_dg + ALL_phenotype + Risk_group + MTX_dose	Gender	1.5306	0.827205	2.83211	0.175171	44704
	Acute encephalopathy	Gender + Age_at_dg + ALL_phenotype + Risk_group + MTX_dose	Age_at_dg	1.15922	1.08257	1.2413	2.30395e-05	44704
	Acute encephalopathy	Gender + Age_at_dg + ALL_phenotype + Risk_group + MTX_dose	ALL_phenotype	0.909511	0.605767	1.36556	0.647365	44704
	Acute encephalopathy	Gender + Age_at_dg + ALL_phenotype + Risk_group + MTX_dose	Risk_group	0.744686	0.311314	1.78134	0.50766	44704
	Acute encephalopathy	Gender + Age_at_dg + ALL_phenotype + Risk_group + MTX_dose	MTX_dose	0.80162	0.633983	1.01358	0.0647072	44704
	Acute encephalopathy	Gender + Age_at_dg + ALL_phenotype + Risk_group + MTX_dose	(Intercept)	0.105865	0.024493	0.45758	0.00263986	44705
	Acute encephalopathy	Gender + Age_at_dg + ALL_phenotype + Risk_group + MTX_dose	ABCG2_rec_rs1564481_1	0.609255	0.225467	1.64633	0.328562	44705
	Acute encephalopathy	Gender + Age_at_dg + ALL_phenotype + Risk_group + MTX_dose	Gender	1.51078	0.827591	2.75797	0.179031	44705
	Acute encephalopathy	Gender + Age_at_dg + ALL_phenotype + Risk_group + MTX_dose	Age_at_dg	1.16432	1.08906	1.24478	8.11029e-06	44705
	Acute encephalopathy	Gender + Age_at_dg + ALL_phenotype + Risk_group + MTX_dose	ALL_phenotype	0.881542	0.592784	1.31096	0.533468	44705
	Acute encephalopathy	Gender + Age_at_dg + ALL_phenotype + Risk_group + MTX_dose	Risk_group	0.71488	0.307243	1.66335	0.435974	44705
	Acute encephalopathy	Gender + Age_at_dg + ALL_phenotype + Risk_group + MTX_dose	MTX_dose	0.832074	0.659848	1.04925	0.120262	44705
	Acute encephalopathy	Gender + Age_at_dg + ALL_phenotype + Risk_group + MTX_dose	(Intercept)	0.107472	0.0240417	0.480421	0.0035054	44706
	Acute encephalopathy	Gender + Age_at_dg + ALL_phenotype + Risk_group + MTX_dose	BCL2_rec_rs1564483_1	1.66095	0.637347	4.32851	0.299145	44706
	Acute encephalopathy	Gender + Age_at_dg + ALL_phenotype + Risk_group + MTX_dose	Gender	1.56534	0.841648	2.91128	0.156937	44706
	Acute encephalopathy	Gender + Age_at_dg + ALL_phenotype + Risk_group + MTX_dose	Age_at_dg	1.16838	1.09129	1.25093	7.88576e-06	44706
	Acute encephalopathy	Gender + Age_at_dg + ALL_phenotype + Risk_group + MTX_dose	ALL_phenotype	0.885288	0.586098	1.33721	0.562563	44706
	Acute encephalopathy	Gender + Age_at_dg + ALL_phenotype + Risk_group + MTX_dose	Risk_group	0.585161	0.249548	1.37213	0.217796	44706
	Acute encephalopathy	Gender + Age_at_dg + ALL_phenotype + Risk_group + MTX_dose	MTX_dose	0.821189	0.646157	1.04363	0.107223	44706
	Acute encephalopathy	Gender + Age_at_dg + ALL_phenotype + Risk_group + MTX_dose	(Intercept)	0.122018	0.0282294	0.527408	0.00485272	44707
	Acute encephalopathy	Gender + Age_at_dg + ALL_phenotype + Risk_group + MTX_dose	BCL2_rec_rs1893806_1	0.90902	0.4313	1.91588	0.801997	44707
	Acute encephalopathy	Gender + Age_at_dg + ALL_phenotype + Risk_group + MTX_dose	Gender	1.44216	0.787882	2.63978	0.235201	44707
	Acute encephalopathy	Gender + Age_at_dg + ALL_phenotype + Risk_group + MTX_dose	Age_at_dg	1.1573	1.08172	1.23815	2.23486e-05	44707
	Acute encephalopathy	Gender + Age_at_dg + ALL_phenotype + Risk_group + MTX_dose	ALL_phenotype	0.908085	0.610722	1.35024	0.633806	44707
	Acute encephalopathy	Gender + Age_at_dg + ALL_phenotype + Risk_group + MTX_dose	Risk_group	0.680799	0.295047	1.57089	0.367434	44707
	Acute encephalopathy	Gender + Age_at_dg + ALL_phenotype + Risk_group + MTX_dose	MTX_dose	0.813002	0.64386	1.02658	0.0819332	44707
	Acute encephalopathy	Gender + Age_at_dg + ALL_phenotype + Risk_group + MTX_dose	(Intercept)	0.111582	0.0256713	0.484999	0.0034422	44708
	Acute encephalopathy	Gender + Age_at_dg + ALL_phenotype + Risk_group + MTX_dose	BCL2_rec_rs4941195_1	1.06381	0.505414	2.23914	0.87059	44708
	Acute encephalopathy	Gender + Age_at_dg + ALL_phenotype + Risk_group + MTX_dose	Gender	1.40359	0.76307	2.58175	0.275558	44708
	Acute encephalopathy	Gender + Age_at_dg + ALL_phenotype + Risk_group + MTX_dose	Age_at_dg	1.15122	1.07525	1.23256	5.27675e-05	44708
	Acute encephalopathy	Gender + Age_at_dg + ALL_phenotype + Risk_group + MTX_dose	ALL_phenotype	0.906487	0.612302	1.34202	0.623813	44708
	Acute encephalopathy	Gender + Age_at_dg + ALL_phenotype + Risk_group + MTX_dose	Risk_group	0.684319	0.297651	1.57329	0.371815	44708
	Acute encephalopathy	Gender + Age_at_dg + ALL_phenotype + Risk_group + MTX_dose	MTX_dose	0.830841	0.655815	1.05258	0.124678	44708
	Acute encephalopathy	Gender + Age_at_dg + ALL_phenotype + Risk_group + MTX_dose	(Intercept)	0.104073	0.0234866	0.461164	0.00289128	44709
	Acute encephalopathy	Gender + Age_at_dg + ALL_phenotype + Risk_group + MTX_dose	BCL2_rec_rs4987845_1	6.34632	0.783447	51.4084	0.0833914	44709
	Acute encephalopathy	Gender + Age_at_dg + ALL_phenotype + Risk_group + MTX_dose	Gender	1.63505	0.889576	3.00525	0.113371	44709
	Acute encephalopathy	Gender + Age_at_dg + ALL_phenotype + Risk_group + MTX_dose	Age_at_dg	1.14724	1.07192	1.22785	7.35347e-05	44709
	Acute encephalopathy	Gender + Age_at_dg + ALL_phenotype + Risk_group + MTX_dose	ALL_phenotype	0.919499	0.621533	1.36031	0.67447	44709
	Acute encephalopathy	Gender + Age_at_dg + ALL_phenotype + Risk_group + MTX_dose	Risk_group	0.726694	0.305223	1.73016	0.470704	44709
	Acute encephalopathy	Gender + Age_at_dg + ALL_phenotype + Risk_group + MTX_dose	MTX_dose	0.821315	0.650357	1.03721	0.0983002	44709
	Acute encephalopathy	Gender + Age_at_dg + ALL_phenotype + Risk_group + MTX_dose	(Intercept)	0.105729	0.0232289	0.481238	0.00366171	44710
	Acute encephalopathy	Gender + Age_at_dg + ALL_phenotype + Risk_group + MTX_dose	BCL2_rec_rs4987853_1	0.554531	0.0675122	4.55481	0.58314	44710
	Acute encephalopathy	Gender + Age_at_dg + ALL_phenotype + Risk_group + MTX_dose	Gender	1.54704	0.82839	2.88915	0.170931	44710
	Acute encephalopathy	Gender + Age_at_dg + ALL_phenotype + Risk_group + MTX_dose	Age_at_dg	1.15464	1.07754	1.23726	4.54197e-05	44710
	Acute encephalopathy	Gender + Age_at_dg + ALL_phenotype + Risk_group + MTX_dose	ALL_phenotype	0.946739	0.632609	1.41685	0.790178	44710
	Acute encephalopathy	Gender + Age_at_dg + ALL_phenotype + Risk_group + MTX_dose	Risk_group	0.693297	0.289795	1.65862	0.410473	44710
	Acute encephalopathy	Gender + Age_at_dg + ALL_phenotype + Risk_group + MTX_dose	MTX_dose	0.814029	0.640635	1.03435	0.0922552	44710
	Acute encephalopathy	Gender + Age_at_dg + ALL_phenotype + Risk_group + MTX_dose	(Intercept)	0.110969	0.0250664	0.491258	0.0037744	44711
	Acute encephalopathy	Gender + Age_at_dg + ALL_phenotype + Risk_group + MTX_dose	CEP72_rec_rs12522955_1	1.62688	0.509166	5.19816	0.411573	44711
	Acute encephalopathy	Gender + Age_at_dg + ALL_phenotype + Risk_group + MTX_dose	Gender	1.40781	0.76167	2.60208	0.275121	44711
	Acute encephalopathy	Gender + Age_at_dg + ALL_phenotype + Risk_group + MTX_dose	Age_at_dg	1.15312	1.07713	1.23448	4.1971e-05	44711
	Acute encephalopathy	Gender + Age_at_dg + ALL_phenotype + Risk_group + MTX_dose	ALL_phenotype	0.93164	0.627295	1.38365	0.725677	44711
	Acute encephalopathy	Gender + Age_at_dg + ALL_phenotype + Risk_group + MTX_dose	Risk_group	0.753963	0.316977	1.79338	0.522953	44711
	Acute encephalopathy	Gender + Age_at_dg + ALL_phenotype + Risk_group + MTX_dose	MTX_dose	0.802005	0.634308	1.01404	0.065252	44711
	Acute encephalopathy	Gender + Age_at_dg + ALL_phenotype + Risk_group + MTX_dose	(Intercept)	0.104388	0.0237125	0.459544	0.00280608	44712
	Acute encephalopathy	Gender + Age_at_dg + ALL_phenotype + Risk_group + MTX_dose	CEP72_rec_rs4956954_1	1.60313	0.719134	3.5738	0.248542	44712
	Acute encephalopathy	Gender + Age_at_dg + ALL_phenotype + Risk_group + MTX_dose	Gender	1.54031	0.83662	2.8359	0.165388	44712
	Acute encephalopathy	Gender + Age_at_dg + ALL_phenotype + Risk_group + MTX_dose	Age_at_dg	1.15141	1.07628	1.23178	4.21371e-05	44712
	Acute encephalopathy	Gender + Age_at_dg + ALL_phenotype + Risk_group + MTX_dose	ALL_phenotype	0.922595	0.621135	1.37037	0.689808	44712
	Acute encephalopathy	Gender + Age_at_dg + ALL_phenotype + Risk_group + MTX_dose	Risk_group	0.747253	0.312727	1.78554	0.512101	44712
	Acute encephalopathy	Gender + Age_at_dg + ALL_phenotype + Risk_group + MTX_dose	MTX_dose	0.806994	0.638715	1.01961	0.0722953	44712
	Acute encephalopathy	Gender + Age_at_dg + ALL_phenotype + Risk_group + MTX_dose	(Intercept)	0.112104	0.0253238	0.496263	0.0039379	44713
	Acute encephalopathy	Gender + Age_at_dg + ALL_phenotype + Risk_group + MTX_dose	CEP72_rec_rs868649_1	1.30522	0.419331	4.06268	0.645657	44713
	Acute encephalopathy	Gender + Age_at_dg + ALL_phenotype + Risk_group + MTX_dose	Gender	1.36897	0.738489	2.53772	0.318608	44713
	Acute encephalopathy	Gender + Age_at_dg + ALL_phenotype + Risk_group + MTX_dose	Age_at_dg	1.13594	1.06116	1.216	0.000244181	44713
	Acute encephalopathy	Gender + Age_at_dg + ALL_phenotype + Risk_group + MTX_dose	ALL_phenotype	0.958872	0.654367	1.40508	0.829427	44713
	Acute encephalopathy	Gender + Age_at_dg + ALL_phenotype + Risk_group + MTX_dose	Risk_group	0.761962	0.322113	1.80243	0.536003	44713
	Acute encephalopathy	Gender + Age_at_dg + ALL_phenotype + Risk_group + MTX_dose	MTX_dose	0.827356	0.653301	1.04778	0.115797	44713
	Acute encephalopathy	Gender + Age_at_dg + ALL_phenotype + Risk_group + MTX_dose	(Intercept)	0.101081	0.0221684	0.460894	0.0030702	44714
	Acute encephalopathy	Gender + Age_at_dg + ALL_phenotype + Risk_group + MTX_dose	CEP72_rec_rs924607_1	1.12316	0.526848	2.3944	0.763627	44714
	Acute encephalopathy	Gender + Age_at_dg + ALL_phenotype + Risk_group + MTX_dose	Gender	1.55758	0.834912	2.90576	0.163659	44714
	Acute encephalopathy	Gender + Age_at_dg + ALL_phenotype + Risk_group + MTX_dose	Age_at_dg	1.16823	1.09116	1.25075	7.9988e-06	44714
	Acute encephalopathy	Gender + Age_at_dg + ALL_phenotype + Risk_group + MTX_dose	ALL_phenotype	0.907777	0.604858	1.3624	0.640431	44714
	Acute encephalopathy	Gender + Age_at_dg + ALL_phenotype + Risk_group + MTX_dose	Risk_group	0.64384	0.276976	1.49663	0.306264	44714
	Acute encephalopathy	Gender + Age_at_dg + ALL_phenotype + Risk_group + MTX_dose	MTX_dose	0.812025	0.63854	1.03264	0.0894991	44714
	Acute encephalopathy	Gender + Age_at_dg + ALL_phenotype + Risk_group + MTX_dose	(Intercept)	0.127307	0.0279911	0.579009	0.00765149	44715
	Acute encephalopathy	Gender + Age_at_dg + ALL_phenotype + Risk_group + MTX_dose	CEP72_rec_rs2458815_1	0.60159	0.131544	2.75126	0.512351	44715
	Acute encephalopathy	Gender + Age_at_dg + ALL_phenotype + Risk_group + MTX_dose	Gender	1.52463	0.809957	2.86989	0.191255	44715
	Acute encephalopathy	Gender + Age_at_dg + ALL_phenotype + Risk_group + MTX_dose	Age_at_dg	1.15688	1.07889	1.24051	4.27212e-05	44715
	Acute encephalopathy	Gender + Age_at_dg + ALL_phenotype + Risk_group + MTX_dose	ALL_phenotype	0.905602	0.60382	1.35821	0.631596	44715
	Acute encephalopathy	Gender + Age_at_dg + ALL_phenotype + Risk_group + MTX_dose	Risk_group	0.592613	0.253674	1.38442	0.226812	44715
	Acute encephalopathy	Gender + Age_at_dg + ALL_phenotype + Risk_group + MTX_dose	MTX_dose	0.807471	0.634363	1.02782	0.0823662	44715
	Acute encephalopathy	Gender + Age_at_dg + ALL_phenotype + Risk_group + MTX_dose	(Intercept)	0.0979439	0.0223213	0.429769	0.00207508	44716
	Acute encephalopathy	Gender + Age_at_dg + ALL_phenotype + Risk_group + MTX_dose	HAS3_rec_rs2232228_1	1.03113	0.510513	2.08267	0.931885	44716
	Acute encephalopathy	Gender + Age_at_dg + ALL_phenotype + Risk_group + MTX_dose	Gender	1.53557	0.84058	2.80518	0.162981	44716
	Acute encephalopathy	Gender + Age_at_dg + ALL_phenotype + Risk_group + MTX_dose	Age_at_dg	1.15737	1.08313	1.23671	1.55547e-05	44716
	Acute encephalopathy	Gender + Age_at_dg + ALL_phenotype + Risk_group + MTX_dose	ALL_phenotype	0.898821	0.610105	1.32416	0.589462	44716
	Acute encephalopathy	Gender + Age_at_dg + ALL_phenotype + Risk_group + MTX_dose	Risk_group	0.684961	0.297452	1.5773	0.373921	44716
	Acute encephalopathy	Gender + Age_at_dg + ALL_phenotype + Risk_group + MTX_dose	MTX_dose	0.852387	0.673574	1.07867	0.183653	44716
	Acute encephalopathy	Gender + Age_at_dg + ALL_phenotype + Risk_group + MTX_dose	(Intercept)	0.0844885	0.0182622	0.390878	0.0015671	44717
	Acute encephalopathy	Gender + Age_at_dg + ALL_phenotype + Risk_group + MTX_dose	CYP3A4_rec_rs2246709_1	2.22142	0.883761	5.58374	0.0896525	44717
	Acute encephalopathy	Gender + Age_at_dg + ALL_phenotype + Risk_group + MTX_dose	Gender	1.36679	0.741954	2.51783	0.316124	44717
	Acute encephalopathy	Gender + Age_at_dg + ALL_phenotype + Risk_group + MTX_dose	Age_at_dg	1.13891	1.06455	1.21846	0.000159554	44717
	Acute encephalopathy	Gender + Age_at_dg + ALL_phenotype + Risk_group + MTX_dose	ALL_phenotype	0.927452	0.622085	1.38272	0.711661	44717
	Acute encephalopathy	Gender + Age_at_dg + ALL_phenotype + Risk_group + MTX_dose	Risk_group	0.802537	0.337252	1.90974	0.618958	44717
	Acute encephalopathy	Gender + Age_at_dg + ALL_phenotype + Risk_group + MTX_dose	MTX_dose	0.87453	0.686583	1.11393	0.277466	44717
	Acute encephalopathy	Gender + Age_at_dg + ALL_phenotype + Risk_group + MTX_dose	(Intercept)	0.106241	0.0246955	0.45705	0.00259741	44718
	Acute encephalopathy	Gender + Age_at_dg + ALL_phenotype + Risk_group + MTX_dose	CYP3A4_rec_rs3735451_1	0.910022	0.105233	7.86958	0.931734	44718
	Acute encephalopathy	Gender + Age_at_dg + ALL_phenotype + Risk_group + MTX_dose	Gender	1.51415	0.830216	2.7615	0.176022	44718
	Acute encephalopathy	Gender + Age_at_dg + ALL_phenotype + Risk_group + MTX_dose	Age_at_dg	1.16245	1.0878	1.24221	8.77979e-06	44718
	Acute encephalopathy	Gender + Age_at_dg + ALL_phenotype + Risk_group + MTX_dose	ALL_phenotype	0.884997	0.596139	1.31382	0.544483	44718
	Acute encephalopathy	Gender + Age_at_dg + ALL_phenotype + Risk_group + MTX_dose	Risk_group	0.699007	0.304024	1.60714	0.399213	44718
	Acute encephalopathy	Gender + Age_at_dg + ALL_phenotype + Risk_group + MTX_dose	MTX_dose	0.822936	0.652795	1.03742	0.0991267	44718
	Acute encephalopathy	Gender + Age_at_dg + ALL_phenotype + Risk_group + MTX_dose	(Intercept)	0.0898638	0.0205515	0.39294	0.00136981	44719
	Acute encephalopathy	Gender + Age_at_dg + ALL_phenotype + Risk_group + MTX_dose	CYP3A5_rec_rs28365067_1	1.21983e-06	0		0.984617	44719
	Acute encephalopathy	Gender + Age_at_dg + ALL_phenotype + Risk_group + MTX_dose	Gender	1.53385	0.842226	2.79344	0.161929	44719
	Acute encephalopathy	Gender + Age_at_dg + ALL_phenotype + Risk_group + MTX_dose	Age_at_dg	1.15874	1.0848	1.23772	1.18969e-05	44719
	Acute encephalopathy	Gender + Age_at_dg + ALL_phenotype + Risk_group + MTX_dose	ALL_phenotype	0.926491	0.631635	1.35899	0.69607	44719
	Acute encephalopathy	Gender + Age_at_dg + ALL_phenotype + Risk_group + MTX_dose	Risk_group	0.716431	0.313139	1.63912	0.429686	44719
	Acute encephalopathy	Gender + Age_at_dg + ALL_phenotype + Risk_group + MTX_dose	MTX_dose	0.854811	0.675993	1.08093	0.190163	44719
	Acute encephalopathy	Gender + Age_at_dg + ALL_phenotype + Risk_group + MTX_dose	(Intercept)	0.121278	0.0278911	0.527353	0.00490348	44720
	Acute encephalopathy	Gender + Age_at_dg + ALL_phenotype + Risk_group + MTX_dose	CYP3A5_rec_rs4646450_1	0.633518	0.077148	5.20228	0.670903	44720
	Acute encephalopathy	Gender + Age_at_dg + ALL_phenotype + Risk_group + MTX_dose	Gender	1.40296	0.762026	2.58298	0.276916	44720
	Acute encephalopathy	Gender + Age_at_dg + ALL_phenotype + Risk_group + MTX_dose	Age_at_dg	1.15971	1.08423	1.24043	1.59156e-05	44720
	Acute encephalopathy	Gender + Age_at_dg + ALL_phenotype + Risk_group + MTX_dose	ALL_phenotype	0.914442	0.615966	1.35755	0.657279	44720
	Acute encephalopathy	Gender + Age_at_dg + ALL_phenotype + Risk_group + MTX_dose	Risk_group	0.67133	0.291011	1.54868	0.350108	44720
	Acute encephalopathy	Gender + Age_at_dg + ALL_phenotype + Risk_group + MTX_dose	MTX_dose	0.806913	0.638087	1.02041	0.0732393	44720
	Acute encephalopathy	Gender + Age_at_dg + ALL_phenotype + Risk_group + MTX_dose	(Intercept)	0.103343	0.0223678	0.477459	0.00365166	44721
	Acute encephalopathy	Gender + Age_at_dg + ALL_phenotype + Risk_group + MTX_dose	CYP3A5_rec_rs776746_1	3.76551e-07	0		0.988684	44721
	Acute encephalopathy	Gender + Age_at_dg + ALL_phenotype + Risk_group + MTX_dose	Gender	1.52174	0.805905	2.87339	0.195454	44721
	Acute encephalopathy	Gender + Age_at_dg + ALL_phenotype + Risk_group + MTX_dose	Age_at_dg	1.16646	1.08826	1.25027	1.36585e-05	44721
	Acute encephalopathy	Gender + Age_at_dg + ALL_phenotype + Risk_group + MTX_dose	ALL_phenotype	0.893705	0.588514	1.35716	0.598034	44721
	Acute encephalopathy	Gender + Age_at_dg + ALL_phenotype + Risk_group + MTX_dose	Risk_group	0.654607	0.270426	1.58458	0.347511	44721
	Acute encephalopathy	Gender + Age_at_dg + ALL_phenotype + Risk_group + MTX_dose	MTX_dose	0.815661	0.640412	1.03887	0.0987309	44721
	Acute encephalopathy	Gender + Age_at_dg + ALL_phenotype + Risk_group + MTX_dose	(Intercept)	0.0941618	0.0208298	0.425661	0.00214305	44722
	Acute encephalopathy	Gender + Age_at_dg + ALL_phenotype + Risk_group + MTX_dose	GSTP1_rec_rs6591256_1	0.715889	0.283388	1.80846	0.479627	44722
	Acute encephalopathy	Gender + Age_at_dg + ALL_phenotype + Risk_group + MTX_dose	Gender	1.6188	0.871392	3.00729	0.127421	44722
	Acute encephalopathy	Gender + Age_at_dg + ALL_phenotype + Risk_group + MTX_dose	Age_at_dg	1.17044	1.09357	1.25271	5.60829e-06	44722
	Acute encephalopathy	Gender + Age_at_dg + ALL_phenotype + Risk_group + MTX_dose	ALL_phenotype	0.899686	0.604637	1.33871	0.60213	44722
	Acute encephalopathy	Gender + Age_at_dg + ALL_phenotype + Risk_group + MTX_dose	Risk_group	0.673574	0.288897	1.57046	0.360231	44722
	Acute encephalopathy	Gender + Age_at_dg + ALL_phenotype + Risk_group + MTX_dose	MTX_dose	0.839257	0.661239	1.0652	0.149667	44722
	Acute encephalopathy	Gender + Age_at_dg + ALL_phenotype + Risk_group + MTX_dose	(Intercept)	0.0998969	0.0215799	0.462439	0.00321432	44723
	Acute encephalopathy	Gender + Age_at_dg + ALL_phenotype + Risk_group + MTX_dose	GSTP1_rec_rs749174_1	1.17241	0.452713	3.03622	0.743194	44723
	Acute encephalopathy	Gender + Age_at_dg + ALL_phenotype + Risk_group + MTX_dose	Gender	1.7087	0.906872	3.21949	0.0974082	44723
	Acute encephalopathy	Gender + Age_at_dg + ALL_phenotype + Risk_group + MTX_dose	Age_at_dg	1.1561	1.07887	1.23886	3.92186e-05	44723
	Acute encephalopathy	Gender + Age_at_dg + ALL_phenotype + Risk_group + MTX_dose	ALL_phenotype	0.922178	0.615999	1.38054	0.693917	44723
	Acute encephalopathy	Gender + Age_at_dg + ALL_phenotype + Risk_group + MTX_dose	Risk_group	0.666094	0.276224	1.60624	0.365587	44723
	Acute encephalopathy	Gender + Age_at_dg + ALL_phenotype + Risk_group + MTX_dose	MTX_dose	0.81615	0.641447	1.03843	0.0983054	44723
	Acute encephalopathy	Gender + Age_at_dg + ALL_phenotype + Risk_group + MTX_dose	(Intercept)	0.108476	0.024659	0.477195	0.00329427	44724
	Acute encephalopathy	Gender + Age_at_dg + ALL_phenotype + Risk_group + MTX_dose	NQO2_rec_rs1143684_1	1.18315	0.334447	4.18555	0.794171	44724
	Acute encephalopathy	Gender + Age_at_dg + ALL_phenotype + Risk_group + MTX_dose	Gender	1.3391	0.726766	2.46737	0.349034	44724
	Acute encephalopathy	Gender + Age_at_dg + ALL_phenotype + Risk_group + MTX_dose	Age_at_dg	1.13787	1.06278	1.21827	0.000208932	44724
	Acute encephalopathy	Gender + Age_at_dg + ALL_phenotype + Risk_group + MTX_dose	ALL_phenotype	0.942974	0.644049	1.38064	0.762766	44724
	Acute encephalopathy	Gender + Age_at_dg + ALL_phenotype + Risk_group + MTX_dose	Risk_group	0.72463	0.318218	1.65009	0.442995	44724
	Acute encephalopathy	Gender + Age_at_dg + ALL_phenotype + Risk_group + MTX_dose	MTX_dose	0.846048	0.664733	1.07682	0.174287	44724
	Acute encephalopathy	Gender + Age_at_dg + ALL_phenotype + Risk_group + MTX_dose	(Intercept)	0.116121	0.027081	0.497919	0.00374567	44725
	Acute encephalopathy	Gender + Age_at_dg + ALL_phenotype + Risk_group + MTX_dose	NQO2_rec_rs6955_1	2.2394	0.429309	11.6814	0.338747	44725
	Acute encephalopathy	Gender + Age_at_dg + ALL_phenotype + Risk_group + MTX_dose	Gender	1.38217	0.757986	2.52037	0.290984	44725
	Acute encephalopathy	Gender + Age_at_dg + ALL_phenotype + Risk_group + MTX_dose	Age_at_dg	1.1529	1.07907	1.23179	2.51122e-05	44725
	Acute encephalopathy	Gender + Age_at_dg + ALL_phenotype + Risk_group + MTX_dose	ALL_phenotype	0.937607	0.638242	1.37739	0.742676	44725
	Acute encephalopathy	Gender + Age_at_dg + ALL_phenotype + Risk_group + MTX_dose	Risk_group	0.692507	0.301954	1.58821	0.385595	44725
	Acute encephalopathy	Gender + Age_at_dg + ALL_phenotype + Risk_group + MTX_dose	MTX_dose	0.822734	0.65259	1.03724	0.0988006	44725
	Acute encephalopathy	Gender + Age_at_dg + ALL_phenotype + Risk_group + MTX_dose	(Intercept)	0.0898545	0.0201712	0.400265	0.00157078	44726
	Acute encephalopathy	Gender + Age_at_dg + ALL_phenotype + Risk_group + MTX_dose	MTHFR_rec_rs1801131_1	1.15988	0.424652	3.16803	0.772349	44726
	Acute encephalopathy	Gender + Age_at_dg + ALL_phenotype + Risk_group + MTX_dose	Gender	1.62137	0.88332	2.9761	0.118852	44726
	Acute encephalopathy	Gender + Age_at_dg + ALL_phenotype + Risk_group + MTX_dose	Age_at_dg	1.16657	1.09119	1.24716	6.1666e-06	44726
	Acute encephalopathy	Gender + Age_at_dg + ALL_phenotype + Risk_group + MTX_dose	ALL_phenotype	0.898386	0.604938	1.33418	0.59537	44726
	Acute encephalopathy	Gender + Age_at_dg + ALL_phenotype + Risk_group + MTX_dose	Risk_group	0.691897	0.29931	1.59942	0.388961	44726
	Acute encephalopathy	Gender + Age_at_dg + ALL_phenotype + Risk_group + MTX_dose	MTX_dose	0.837383	0.660854	1.06107	0.141758	44726
	Acute encephalopathy	Gender + Age_at_dg + ALL_phenotype + Risk_group + MTX_dose	(Intercept)	0.126923	0.028365	0.567934	0.00693345	44727
	Acute encephalopathy	Gender + Age_at_dg + ALL_phenotype + Risk_group + MTX_dose	NQO1_rec_rs1043470_1	1.0642	0.123865	9.1432	0.954781	44727
	Acute encephalopathy	Gender + Age_at_dg + ALL_phenotype + Risk_group + MTX_dose	Gender	1.5552	0.830032	2.91393	0.168052	44727
	Acute encephalopathy	Gender + Age_at_dg + ALL_phenotype + Risk_group + MTX_dose	Age_at_dg	1.1528	1.07592	1.23518	5.38704e-05	44727
	Acute encephalopathy	Gender + Age_at_dg + ALL_phenotype + Risk_group + MTX_dose	ALL_phenotype	0.85599	0.558215	1.31261	0.475912	44727
	Acute encephalopathy	Gender + Age_at_dg + ALL_phenotype + Risk_group + MTX_dose	Risk_group	0.655277	0.27134	1.58247	0.347392	44727
	Acute encephalopathy	Gender + Age_at_dg + ALL_phenotype + Risk_group + MTX_dose	MTX_dose	0.795021	0.627732	1.00689	0.0570395	44727
	Acute encephalopathy	Gender + Age_at_dg + ALL_phenotype + Risk_group + MTX_dose	(Intercept)	0.0735525	0.0160929	0.336172	0.000762543	44728
	Acute encephalopathy	Gender + Age_at_dg + ALL_phenotype + Risk_group + MTX_dose	NQO1_rec_rs1469908_1	1.94056	0.939945	4.00639	0.0730458	44728
	Acute encephalopathy	Gender + Age_at_dg + ALL_phenotype + Risk_group + MTX_dose	Gender	1.66476	0.902759	3.06995	0.102603	44728
	Acute encephalopathy	Gender + Age_at_dg + ALL_phenotype + Risk_group + MTX_dose	Age_at_dg	1.16544	1.0892	1.24702	9.19594e-06	44728
	Acute encephalopathy	Gender + Age_at_dg + ALL_phenotype + Risk_group + MTX_dose	ALL_phenotype	0.92755	0.625125	1.37628	0.708726	44728
	Acute encephalopathy	Gender + Age_at_dg + ALL_phenotype + Risk_group + MTX_dose	Risk_group	0.655146	0.282409	1.51984	0.324623	44728
	Acute encephalopathy	Gender + Age_at_dg + ALL_phenotype + Risk_group + MTX_dose	MTX_dose	0.860845	0.677327	1.09408	0.220601	44728
	Acute encephalopathy	Gender + Age_at_dg + ALL_phenotype + Risk_group + MTX_dose	(Intercept)	0.0956236	0.0214005	0.427274	0.00211693	44729
	Acute encephalopathy	Gender + Age_at_dg + ALL_phenotype + Risk_group + MTX_dose	NQO1_rec_rs1800566_1	4.4287	1.41904	13.8215	0.0103857	44729
	Acute encephalopathy	Gender + Age_at_dg + ALL_phenotype + Risk_group + MTX_dose	Gender	1.38816	0.758263	2.54133	0.28775	44729
	Acute encephalopathy	Gender + Age_at_dg + ALL_phenotype + Risk_group + MTX_dose	Age_at_dg	1.14588	1.0718	1.22507	6.50429e-05	44729
	Acute encephalopathy	Gender + Age_at_dg + ALL_phenotype + Risk_group + MTX_dose	ALL_phenotype	0.941963	0.640047	1.38629	0.76169	44729
	Acute encephalopathy	Gender + Age_at_dg + ALL_phenotype + Risk_group + MTX_dose	Risk_group	0.679622	0.296117	1.55981	0.362203	44729
	Acute encephalopathy	Gender + Age_at_dg + ALL_phenotype + Risk_group + MTX_dose	MTX_dose	0.85897	0.675704	1.09194	0.21438	44729
	Acute encephalopathy	Gender + Age_at_dg + ALL_phenotype + Risk_group + MTX_dose	(Intercept)	0.104958	0.023889	0.461135	0.00283562	44730
	Acute encephalopathy	Gender + Age_at_dg + ALL_phenotype + Risk_group + MTX_dose	NQO2_rec_rs4149352_1	0.956114	0.271765	3.36377	0.944254	44730
	Acute encephalopathy	Gender + Age_at_dg + ALL_phenotype + Risk_group + MTX_dose	Gender	1.46323	0.790626	2.70803	0.22552	44730
	Acute encephalopathy	Gender + Age_at_dg + ALL_phenotype + Risk_group + MTX_dose	Age_at_dg	1.16278	1.08592	1.24509	1.54443e-05	44730
	Acute encephalopathy	Gender + Age_at_dg + ALL_phenotype + Risk_group + MTX_dose	ALL_phenotype	0.854099	0.561966	1.29809	0.460257	44730
	Acute encephalopathy	Gender + Age_at_dg + ALL_phenotype + Risk_group + MTX_dose	Risk_group	0.690605	0.299503	1.59242	0.38513	44730
	Acute encephalopathy	Gender + Age_at_dg + ALL_phenotype + Risk_group + MTX_dose	MTX_dose	0.825389	0.65039	1.04747	0.114454	44730
	Acute encephalopathy	Gender + Age_at_dg + ALL_phenotype + Risk_group + MTX_dose	(Intercept)	0.124558	0.0287482	0.539678	0.00536086	44731
	Acute encephalopathy	Gender + Age_at_dg + ALL_phenotype + Risk_group + MTX_dose	RARG_rec_rs2229774_1	3.06703e-06	0		0.990153	44731
	Acute encephalopathy	Gender + Age_at_dg + ALL_phenotype + Risk_group + MTX_dose	Gender	1.40997	0.766614	2.59324	0.269109	44731
	Acute encephalopathy	Gender + Age_at_dg + ALL_phenotype + Risk_group + MTX_dose	Age_at_dg	1.15824	1.08293	1.23878	1.84555e-05	44731
	Acute encephalopathy	Gender + Age_at_dg + ALL_phenotype + Risk_group + MTX_dose	ALL_phenotype	0.913088	0.61462	1.35649	0.652551	44731
	Acute encephalopathy	Gender + Age_at_dg + ALL_phenotype + Risk_group + MTX_dose	Risk_group	0.66181	0.286391	1.52935	0.334102	44731
	Acute encephalopathy	Gender + Age_at_dg + ALL_phenotype + Risk_group + MTX_dose	MTX_dose	0.804433	0.636641	1.01645	0.0682568	44731
	Acute encephalopathy	Gender + Age_at_dg + ALL_phenotype + Risk_group + MTX_dose	(Intercept)	0.0997216	0.022988	0.432591	0.00207519	44732
	Acute encephalopathy	Gender + Age_at_dg + ALL_phenotype + Risk_group + MTX_dose	SLC22A17_rec_rs12882406_1	1.59229	0.75801	3.34478	0.219307	44732
	Acute encephalopathy	Gender + Age_at_dg + ALL_phenotype + Risk_group + MTX_dose	Gender	1.55183	0.848513	2.83812	0.153672	44732
	Acute encephalopathy	Gender + Age_at_dg + ALL_phenotype + Risk_group + MTX_dose	Age_at_dg	1.16097	1.08645	1.24059	1.03517e-05	44732
	Acute encephalopathy	Gender + Age_at_dg + ALL_phenotype + Risk_group + MTX_dose	ALL_phenotype	0.887893	0.596903	1.32074	0.557275	44732
	Acute encephalopathy	Gender + Age_at_dg + ALL_phenotype + Risk_group + MTX_dose	Risk_group	0.682335	0.294692	1.57989	0.372224	44732
	Acute encephalopathy	Gender + Age_at_dg + ALL_phenotype + Risk_group + MTX_dose	MTX_dose	0.825403	0.654311	1.04123	0.105432	44732
	Acute encephalopathy	Gender + Age_at_dg + ALL_phenotype + Risk_group + MTX_dose	(Intercept)	0.106146	0.024635	0.45736	0.00261486	44733
	Acute encephalopathy	Gender + Age_at_dg + ALL_phenotype + Risk_group + MTX_dose	SLC22A17_rec_rs4982753_1	1.48977	0.578676	3.83531	0.408683	44733
	Acute encephalopathy	Gender + Age_at_dg + ALL_phenotype + Risk_group + MTX_dose	Gender	1.52763	0.837062	2.78792	0.167426	44733
	Acute encephalopathy	Gender + Age_at_dg + ALL_phenotype + Risk_group + MTX_dose	Age_at_dg	1.16003	1.0857	1.23945	1.11596e-05	44733
	Acute encephalopathy	Gender + Age_at_dg + ALL_phenotype + Risk_group + MTX_dose	ALL_phenotype	0.897195	0.603597	1.3336	0.591656	44733
	Acute encephalopathy	Gender + Age_at_dg + ALL_phenotype + Risk_group + MTX_dose	Risk_group	0.69215	0.300352	1.59504	0.387669	44733
	Acute encephalopathy	Gender + Age_at_dg + ALL_phenotype + Risk_group + MTX_dose	MTX_dose	0.820637	0.650419	1.0354	0.0955791	44733
	Acute encephalopathy	Gender + Age_at_dg + ALL_phenotype + Risk_group + MTX_dose	(Intercept)	0.103621	0.0225588	0.475973	0.00356375	44734
	Acute encephalopathy	Gender + Age_at_dg + ALL_phenotype + Risk_group + MTX_dose	SLC22A6_rec_rs10897310_1	0.589829	0.219841	1.5825	0.294439	44734
	Acute encephalopathy	Gender + Age_at_dg + ALL_phenotype + Risk_group + MTX_dose	Gender	1.60422	0.864585	2.97659	0.133969	44734
	Acute encephalopathy	Gender + Age_at_dg + ALL_phenotype + Risk_group + MTX_dose	Age_at_dg	1.15845	1.08261	1.23961	2.06762e-05	44734
	Acute encephalopathy	Gender + Age_at_dg + ALL_phenotype + Risk_group + MTX_dose	ALL_phenotype	0.919862	0.620929	1.36271	0.676979	44734
	Acute encephalopathy	Gender + Age_at_dg + ALL_phenotype + Risk_group + MTX_dose	Risk_group	0.719125	0.300007	1.72376	0.459771	44734
	Acute encephalopathy	Gender + Age_at_dg + ALL_phenotype + Risk_group + MTX_dose	MTX_dose	0.824219	0.649116	1.04656	0.112617	44734
	Acute encephalopathy	Gender + Age_at_dg + ALL_phenotype + Risk_group + MTX_dose	(Intercept)	0.103019	0.023341	0.454691	0.00269589	44735
	Acute encephalopathy	Gender + Age_at_dg + ALL_phenotype + Risk_group + MTX_dose	SLC22A6_rec_rs6591722_1	0.531413	0.178599	1.5812	0.255783	44735
	Acute encephalopathy	Gender + Age_at_dg + ALL_phenotype + Risk_group + MTX_dose	Gender	1.57262	0.858063	2.88225	0.142988	44735
	Acute encephalopathy	Gender + Age_at_dg + ALL_phenotype + Risk_group + MTX_dose	Age_at_dg	1.161	1.08529	1.242	1.43345e-05	44735
	Acute encephalopathy	Gender + Age_at_dg + ALL_phenotype + Risk_group + MTX_dose	ALL_phenotype	0.9154	0.616157	1.35998	0.661634	44735
	Acute encephalopathy	Gender + Age_at_dg + ALL_phenotype + Risk_group + MTX_dose	Risk_group	0.777459	0.326041	1.85388	0.570203	44735
	Acute encephalopathy	Gender + Age_at_dg + ALL_phenotype + Risk_group + MTX_dose	MTX_dose	0.818178	0.648814	1.03175	0.0899137	44735
	Acute encephalopathy	Gender + Age_at_dg + ALL_phenotype + Risk_group + MTX_dose	(Intercept)	0.109614	0.0255424	0.4704	0.00293183	44736
	Acute encephalopathy	Gender + Age_at_dg + ALL_phenotype + Risk_group + MTX_dose	SLC22A7_rec_rs2270860_1	0.878323	0.297142	2.59624	0.814496	44736
	Acute encephalopathy	Gender + Age_at_dg + ALL_phenotype + Risk_group + MTX_dose	Gender	1.43902	0.794939	2.60496	0.22934	44736
	Acute encephalopathy	Gender + Age_at_dg + ALL_phenotype + Risk_group + MTX_dose	Age_at_dg	1.15165	1.07786	1.23049	2.92682e-05	44736
	Acute encephalopathy	Gender + Age_at_dg + ALL_phenotype + Risk_group + MTX_dose	ALL_phenotype	0.901638	0.614721	1.32247	0.596242	44736
	Acute encephalopathy	Gender + Age_at_dg + ALL_phenotype + Risk_group + MTX_dose	Risk_group	0.729119	0.319167	1.66563	0.453539	44736
	Acute encephalopathy	Gender + Age_at_dg + ALL_phenotype + Risk_group + MTX_dose	MTX_dose	0.835825	0.664168	1.05185	0.12626	44736
	Acute encephalopathy	Gender + Age_at_dg + ALL_phenotype + Risk_group + MTX_dose	(Intercept)	0.0946303	0.0209448	0.427548	0.00218178	44737
	Acute encephalopathy	Gender + Age_at_dg + ALL_phenotype + Risk_group + MTX_dose	SLC22A7_rec_rs4149178_1	1.15503	0.133801	9.97083	0.895732	44737
	Acute encephalopathy	Gender + Age_at_dg + ALL_phenotype + Risk_group + MTX_dose	Gender	1.62144	0.87215	3.01447	0.126605	44737
	Acute encephalopathy	Gender + Age_at_dg + ALL_phenotype + Risk_group + MTX_dose	Age_at_dg	1.17456	1.09736	1.25718	3.50769e-06	44737
	Acute encephalopathy	Gender + Age_at_dg + ALL_phenotype + Risk_group + MTX_dose	ALL_phenotype	0.924356	0.620368	1.3773	0.699051	44737
	Acute encephalopathy	Gender + Age_at_dg + ALL_phenotype + Risk_group + MTX_dose	Risk_group	0.648057	0.277798	1.51181	0.315534	44737
	Acute encephalopathy	Gender + Age_at_dg + ALL_phenotype + Risk_group + MTX_dose	MTX_dose	0.819564	0.644537	1.04212	0.104504	44737
	Acute encephalopathy	Gender + Age_at_dg + ALL_phenotype + Risk_group + MTX_dose	(Intercept)	0.106705	0.0239789	0.474834	0.00330525	44738
	Acute encephalopathy	Gender + Age_at_dg + ALL_phenotype + Risk_group + MTX_dose	SLC22A8_rec_rs2276299_1	1.75423	0.35703	8.61925	0.488961	44738
	Acute encephalopathy	Gender + Age_at_dg + ALL_phenotype + Risk_group + MTX_dose	Gender	1.51786	0.824742	2.79348	0.179964	44738
	Acute encephalopathy	Gender + Age_at_dg + ALL_phenotype + Risk_group + MTX_dose	Age_at_dg	1.15369	1.07836	1.23429	3.3304e-05	44738
	Acute encephalopathy	Gender + Age_at_dg + ALL_phenotype + Risk_group + MTX_dose	ALL_phenotype	0.932903	0.628522	1.38469	0.730325	44738
	Acute encephalopathy	Gender + Age_at_dg + ALL_phenotype + Risk_group + MTX_dose	Risk_group	0.735639	0.308286	1.7554	0.489003	44738
	Acute encephalopathy	Gender + Age_at_dg + ALL_phenotype + Risk_group + MTX_dose	MTX_dose	0.812237	0.643615	1.02504	0.0798232	44738
	Acute encephalopathy	Gender + Age_at_dg + ALL_phenotype + Risk_group + MTX_dose	(Intercept)	0.11957	0.0279223	0.512025	0.00420927	44739
	Acute encephalopathy	Gender + Age_at_dg + ALL_phenotype + Risk_group + MTX_dose	SLC28A3_rec_rs7853758_1	6.47449e-07	0		0.983982	44739
	Acute encephalopathy	Gender + Age_at_dg + ALL_phenotype + Risk_group + MTX_dose	Gender	1.43333	0.788475	2.60557	0.237757	44739
	Acute encephalopathy	Gender + Age_at_dg + ALL_phenotype + Risk_group + MTX_dose	Age_at_dg	1.14817	1.07475	1.2266	4.16699e-05	44739
	Acute encephalopathy	Gender + Age_at_dg + ALL_phenotype + Risk_group + MTX_dose	ALL_phenotype	0.918754	0.624798	1.35101	0.666668	44739
	Acute encephalopathy	Gender + Age_at_dg + ALL_phenotype + Risk_group + MTX_dose	Risk_group	0.7013	0.305277	1.61107	0.403066	44739
	Acute encephalopathy	Gender + Age_at_dg + ALL_phenotype + Risk_group + MTX_dose	MTX_dose	0.82649	0.656065	1.04119	0.105783	44739
	Acute encephalopathy	Gender + Age_at_dg + ALL_phenotype + Risk_group + MTX_dose	(Intercept)	0.112357	0.0259636	0.48622	0.00344733	44740
	Acute encephalopathy	Gender + Age_at_dg + ALL_phenotype + Risk_group + MTX_dose	SLC28A3_rec_rs7867504_1	0.68455	0.195139	2.40141	0.553936	44740
	Acute encephalopathy	Gender + Age_at_dg + ALL_phenotype + Risk_group + MTX_dose	Gender	1.56728	0.857473	2.86466	0.144211	44740
	Acute encephalopathy	Gender + Age_at_dg + ALL_phenotype + Risk_group + MTX_dose	Age_at_dg	1.16051	1.08593	1.2402	1.11853e-05	44740
	Acute encephalopathy	Gender + Age_at_dg + ALL_phenotype + Risk_group + MTX_dose	ALL_phenotype	0.893956	0.601262	1.32913	0.579606	44740
	Acute encephalopathy	Gender + Age_at_dg + ALL_phenotype + Risk_group + MTX_dose	Risk_group	0.688809	0.298768	1.58805	0.381713	44740
	Acute encephalopathy	Gender + Age_at_dg + ALL_phenotype + Risk_group + MTX_dose	MTX_dose	0.81838	0.649115	1.03178	0.0900105	44740
	Acute encephalopathy	Gender + Age_at_dg + ALL_phenotype + Risk_group + MTX_dose	(Intercept)	0.100655	0.0227283	0.445766	0.00249304	44741
	Acute encephalopathy	Gender + Age_at_dg + ALL_phenotype + Risk_group + MTX_dose	SLC28A3_rec_rs885004_1	1.34848	0.159056	11.4325	0.783965	44741
	Acute encephalopathy	Gender + Age_at_dg + ALL_phenotype + Risk_group + MTX_dose	Gender	1.47004	0.803571	2.68926	0.211183	44741
	Acute encephalopathy	Gender + Age_at_dg + ALL_phenotype + Risk_group + MTX_dose	Age_at_dg	1.13607	1.06174	1.2156	0.00021968	44741
	Acute encephalopathy	Gender + Age_at_dg + ALL_phenotype + Risk_group + MTX_dose	ALL_phenotype	0.958383	0.655279	1.40169	0.826538	44741
	Acute encephalopathy	Gender + Age_at_dg + ALL_phenotype + Risk_group + MTX_dose	Risk_group	0.804527	0.341052	1.89784	0.619381	44741
	Acute encephalopathy	Gender + Age_at_dg + ALL_phenotype + Risk_group + MTX_dose	MTX_dose	0.839331	0.663553	1.06167	0.144056	44741
	Acute toxic encephalopathy	Gender + Age_at_dg + ALL_phenotype + Risk_group + MTX_dose	(Intercept)	0.0267637	0.00341303	0.209871	0.00056922	47785
	Acute toxic encephalopathy	Gender + Age_at_dg + ALL_phenotype + Risk_group + MTX_dose	ABCB1_rs2032582_AG	1.37287	0.147603	12.7691	0.780617	47785
	Acute toxic encephalopathy	Gender + Age_at_dg + ALL_phenotype + Risk_group + MTX_dose	ABCB1_rs2032582_GT	1.47132	0.497534	4.35102	0.48514	47785
	Acute toxic encephalopathy	Gender + Age_at_dg + ALL_phenotype + Risk_group + MTX_dose	ABCB1_rs2032582_TA	3.32091	0.317307	34.7565	0.316416	47785
	Acute toxic encephalopathy	Gender + Age_at_dg + ALL_phenotype + Risk_group + MTX_dose	ABCB1_rs2032582_TT	3.54641	1.16661	10.7809	0.0256377	47785
	Acute toxic encephalopathy	Gender + Age_at_dg + ALL_phenotype + Risk_group + MTX_dose	Gender	2.10343	0.976656	4.53016	0.0574784	47785
	Acute toxic encephalopathy	Gender + Age_at_dg + ALL_phenotype + Risk_group + MTX_dose	Age_at_dg	1.17364	1.08088	1.27436	0.000138175	47785
	Acute toxic encephalopathy	Gender + Age_at_dg + ALL_phenotype + Risk_group + MTX_dose	ALL_phenotype	0.968138	0.600415	1.56107	0.894317	47785
	Acute toxic encephalopathy	Gender + Age_at_dg + ALL_phenotype + Risk_group + MTX_dose	Risk_group	0.713647	0.258549	1.96981	0.51487	47785
	Acute toxic encephalopathy	Gender + Age_at_dg + ALL_phenotype + Risk_group + MTX_dose	MTX_dose	0.826027	0.609183	1.12006	0.218619	47785
	Acute toxic encephalopathy	Gender + Age_at_dg + ALL_phenotype + Risk_group + MTX_dose	(Intercept)	0.0497037	0.00675648	0.365643	0.00319671	47786
	Acute toxic encephalopathy	Gender + Age_at_dg + ALL_phenotype + Risk_group + MTX_dose	ABCB1_rs1045642_add_1	0.430192	0.184153	1.00495	0.0513442	47786
	Acute toxic encephalopathy	Gender + Age_at_dg + ALL_phenotype + Risk_group + MTX_dose	ABCB1_rs1045642_add_2	0.519985	0.174662	1.54804	0.240035	47786
	Acute toxic encephalopathy	Gender + Age_at_dg + ALL_phenotype + Risk_group + MTX_dose	Gender	2.00336	0.916068	4.38117	0.0817862	47786
	Acute toxic encephalopathy	Gender + Age_at_dg + ALL_phenotype + Risk_group + MTX_dose	Age_at_dg	1.18324	1.08473	1.2907	0.000148391	47786
	Acute toxic encephalopathy	Gender + Age_at_dg + ALL_phenotype + Risk_group + MTX_dose	ALL_phenotype	1.0006	0.624674	1.60275	0.99801	47786
	Acute toxic encephalopathy	Gender + Age_at_dg + ALL_phenotype + Risk_group + MTX_dose	Risk_group	0.862793	0.296725	2.50876	0.786391	47786
	Acute toxic encephalopathy	Gender + Age_at_dg + ALL_phenotype + Risk_group + MTX_dose	MTX_dose	0.863158	0.630799	1.18111	0.357727	47786
	Acute toxic encephalopathy	Gender + Age_at_dg + ALL_phenotype + Risk_group + MTX_dose	(Intercept)	0.0494723	0.00671416	0.364529	0.00317408	47787
	Acute toxic encephalopathy	Gender + Age_at_dg + ALL_phenotype + Risk_group + MTX_dose	ABCB1_rs1045642_dom_1	0.454686	0.209157	0.98844	0.0466628	47787
	Acute toxic encephalopathy	Gender + Age_at_dg + ALL_phenotype + Risk_group + MTX_dose	Gender	2.01269	0.921299	4.39697	0.0793615	47787
	Acute toxic encephalopathy	Gender + Age_at_dg + ALL_phenotype + Risk_group + MTX_dose	Age_at_dg	1.18062	1.08355	1.28639	0.000148802	47787
	Acute toxic encephalopathy	Gender + Age_at_dg + ALL_phenotype + Risk_group + MTX_dose	ALL_phenotype	1.00257	0.625381	1.60727	0.991482	47787
	Acute toxic encephalopathy	Gender + Age_at_dg + ALL_phenotype + Risk_group + MTX_dose	Risk_group	0.870655	0.299667	2.52961	0.799083	47787
	Acute toxic encephalopathy	Gender + Age_at_dg + ALL_phenotype + Risk_group + MTX_dose	MTX_dose	0.865376	0.632755	1.18351	0.365359	47787
	Acute toxic encephalopathy	Gender + Age_at_dg + ALL_phenotype + Risk_group + MTX_dose	(Intercept)	0.0308264	0.004451	0.213495	0.000425256	47788
	Acute toxic encephalopathy	Gender + Age_at_dg + ALL_phenotype + Risk_group + MTX_dose	ABCB1_rs1045642_rec_1	0.83184	0.302247	2.28937	0.721505	47788
	Acute toxic encephalopathy	Gender + Age_at_dg + ALL_phenotype + Risk_group + MTX_dose	Gender	1.90651	0.879865	4.13106	0.101926	47788
	Acute toxic encephalopathy	Gender + Age_at_dg + ALL_phenotype + Risk_group + MTX_dose	Age_at_dg	1.17079	1.07601	1.27393	0.000251354	47788
	Acute toxic encephalopathy	Gender + Age_at_dg + ALL_phenotype + Risk_group + MTX_dose	ALL_phenotype	0.988203	0.62041	1.57403	0.960151	47788
	Acute toxic encephalopathy	Gender + Age_at_dg + ALL_phenotype + Risk_group + MTX_dose	Risk_group	0.87942	0.302245	2.55879	0.813584	47788
	Acute toxic encephalopathy	Gender + Age_at_dg + ALL_phenotype + Risk_group + MTX_dose	MTX_dose	0.884091	0.64785	1.20648	0.437365	47788
	Acute toxic encephalopathy	Gender + Age_at_dg + ALL_phenotype + Risk_group + MTX_dose	(Intercept)	0.054235	0.00782048	0.37612	0.00318112	47789
	Acute toxic encephalopathy	Gender + Age_at_dg + ALL_phenotype + Risk_group + MTX_dose	ABCB1_rs1128503_add_1	1.22285	0.471052	3.17452	0.679352	47789
	Acute toxic encephalopathy	Gender + Age_at_dg + ALL_phenotype + Risk_group + MTX_dose	ABCB1_rs1128503_add_2	2.55594	0.938411	6.96157	0.0664087	47789
	Acute toxic encephalopathy	Gender + Age_at_dg + ALL_phenotype + Risk_group + MTX_dose	Gender	1.79511	0.853998	3.77333	0.122685	47789
	Acute toxic encephalopathy	Gender + Age_at_dg + ALL_phenotype + Risk_group + MTX_dose	Age_at_dg	1.15364	1.06488	1.2498	0.000467028	47789
	Acute toxic encephalopathy	Gender + Age_at_dg + ALL_phenotype + Risk_group + MTX_dose	ALL_phenotype	0.949461	0.597917	1.5077	0.826023	47789
	Acute toxic encephalopathy	Gender + Age_at_dg + ALL_phenotype + Risk_group + MTX_dose	Risk_group	0.55073	0.211886	1.43144	0.220951	47789
	Acute toxic encephalopathy	Gender + Age_at_dg + ALL_phenotype + Risk_group + MTX_dose	MTX_dose	0.824952	0.608548	1.11831	0.215103	47789
	Acute toxic encephalopathy	Gender + Age_at_dg + ALL_phenotype + Risk_group + MTX_dose	(Intercept)	0.0428247	0.00628602	0.291751	0.00128947	47790
	Acute toxic encephalopathy	Gender + Age_at_dg + ALL_phenotype + Risk_group + MTX_dose	ABCB1_rs1128503_dom_1	1.61026	0.669982	3.87018	0.286959	47790
	Acute toxic encephalopathy	Gender + Age_at_dg + ALL_phenotype + Risk_group + MTX_dose	Gender	1.79232	0.854908	3.75762	0.122359	47790
	Acute toxic encephalopathy	Gender + Age_at_dg + ALL_phenotype + Risk_group + MTX_dose	Age_at_dg	1.15433	1.06581	1.2502	0.000422557	47790
	Acute toxic encephalopathy	Gender + Age_at_dg + ALL_phenotype + Risk_group + MTX_dose	ALL_phenotype	0.962421	0.612005	1.51348	0.868289	47790
	Acute toxic encephalopathy	Gender + Age_at_dg + ALL_phenotype + Risk_group + MTX_dose	Risk_group	0.579066	0.223674	1.49914	0.260281	47790
	Acute toxic encephalopathy	Gender + Age_at_dg + ALL_phenotype + Risk_group + MTX_dose	MTX_dose	0.862295	0.640705	1.16052	0.328249	47790
	Acute toxic encephalopathy	Gender + Age_at_dg + ALL_phenotype + Risk_group + MTX_dose	(Intercept)	0.0628523	0.0103784	0.380638	0.00260266	47791
	Acute toxic encephalopathy	Gender + Age_at_dg + ALL_phenotype + Risk_group + MTX_dose	ABCB1_rs1128503_rec_1	2.24912	1.02753	4.92301	0.0425656	47791
	Acute toxic encephalopathy	Gender + Age_at_dg + ALL_phenotype + Risk_group + MTX_dose	Gender	1.78227	0.848732	3.74262	0.126835	47791
	Acute toxic encephalopathy	Gender + Age_at_dg + ALL_phenotype + Risk_group + MTX_dose	Age_at_dg	1.15486	1.06626	1.25083	0.000407526	47791
	Acute toxic encephalopathy	Gender + Age_at_dg + ALL_phenotype + Risk_group + MTX_dose	ALL_phenotype	0.946808	0.596458	1.50295	0.81666	47791
	Acute toxic encephalopathy	Gender + Age_at_dg + ALL_phenotype + Risk_group + MTX_dose	Risk_group	0.541191	0.209195	1.40008	0.20549	47791
	Acute toxic encephalopathy	Gender + Age_at_dg + ALL_phenotype + Risk_group + MTX_dose	MTX_dose	0.823292	0.607475	1.11578	0.209966	47791
	Acute toxic encephalopathy	Gender + Age_at_dg + ALL_phenotype + Risk_group + MTX_dose	(Intercept)	0.0266875	0.00381631	0.186625	0.000260535	47792
	Acute toxic encephalopathy	Gender + Age_at_dg + ALL_phenotype + Risk_group + MTX_dose	ABCG2_rs2231142_add_1	1.75638	0.705549	4.37232	0.226102	47792
	Acute toxic encephalopathy	Gender + Age_at_dg + ALL_phenotype + Risk_group + MTX_dose	ABCG2_rs2231142_add_2	5.74426e-07	0		0.989057	47792
	Acute toxic encephalopathy	Gender + Age_at_dg + ALL_phenotype + Risk_group + MTX_dose	Gender	2.01556	0.9261	4.38667	0.077311	47792
	Acute toxic encephalopathy	Gender + Age_at_dg + ALL_phenotype + Risk_group + MTX_dose	Age_at_dg	1.17911	1.08329	1.2834	0.000138849	47792
	Acute toxic encephalopathy	Gender + Age_at_dg + ALL_phenotype + Risk_group + MTX_dose	ALL_phenotype	0.987399	0.620888	1.57026	0.957272	47792
	Acute toxic encephalopathy	Gender + Age_at_dg + ALL_phenotype + Risk_group + MTX_dose	Risk_group	0.863068	0.296744	2.5102	0.78689	47792
	Acute toxic encephalopathy	Gender + Age_at_dg + ALL_phenotype + Risk_group + MTX_dose	MTX_dose	0.874315	0.639126	1.19605	0.400814	47792
	Acute toxic encephalopathy	Gender + Age_at_dg + ALL_phenotype + Risk_group + MTX_dose	(Intercept)	0.0306492	0.00447422	0.209952	0.000385441	47793
	Acute toxic encephalopathy	Gender + Age_at_dg + ALL_phenotype + Risk_group + MTX_dose	ABCG2_rs2231142_dom_1	1.5504	0.625584	3.84241	0.343635	47793
	Acute toxic encephalopathy	Gender + Age_at_dg + ALL_phenotype + Risk_group + MTX_dose	Gender	1.92138	0.886589	4.16395	0.0979347	47793
	Acute toxic encephalopathy	Gender + Age_at_dg + ALL_phenotype + Risk_group + MTX_dose	Age_at_dg	1.17346	1.07849	1.27679	0.000203358	47793
	Acute toxic encephalopathy	Gender + Age_at_dg + ALL_phenotype + Risk_group + MTX_dose	ALL_phenotype	0.970235	0.611574	1.53923	0.897885	47793
	Acute toxic encephalopathy	Gender + Age_at_dg + ALL_phenotype + Risk_group + MTX_dose	Risk_group	0.824084	0.284048	2.39085	0.721813	47793
	Acute toxic encephalopathy	Gender + Age_at_dg + ALL_phenotype + Risk_group + MTX_dose	MTX_dose	0.869179	0.635232	1.18929	0.38081	47793
	Acute toxic encephalopathy	Gender + Age_at_dg + ALL_phenotype + Risk_group + MTX_dose	(Intercept)	0.0282525	0.004052	0.19699	0.000318606	47794
	Acute toxic encephalopathy	Gender + Age_at_dg + ALL_phenotype + Risk_group + MTX_dose	ABCG2_rs2231142_rec_1	5.16051e-07	0		0.988983	47794
	Acute toxic encephalopathy	Gender + Age_at_dg + ALL_phenotype + Risk_group + MTX_dose	Gender	1.96038	0.904006	4.25118	0.0882948	47794
	Acute toxic encephalopathy	Gender + Age_at_dg + ALL_phenotype + Risk_group + MTX_dose	Age_at_dg	1.17541	1.08092	1.27815	0.000156789	47794
	Acute toxic encephalopathy	Gender + Age_at_dg + ALL_phenotype + Risk_group + MTX_dose	ALL_phenotype	0.98605	0.620081	1.56801	0.952666	47794
	Acute toxic encephalopathy	Gender + Age_at_dg + ALL_phenotype + Risk_group + MTX_dose	Risk_group	0.881524	0.302015	2.573	0.817517	47794
	Acute toxic encephalopathy	Gender + Age_at_dg + ALL_phenotype + Risk_group + MTX_dose	MTX_dose	0.88984	0.652086	1.21428	0.461806	47794
	Acute toxic encephalopathy	Gender + Age_at_dg + ALL_phenotype + Risk_group + MTX_dose	(Intercept)	0.0346319	0.00472264	0.253961	0.000938708	47795
	Acute toxic encephalopathy	Gender + Age_at_dg + ALL_phenotype + Risk_group + MTX_dose	GSTP1_rs1695_add_1	0.162857	0.0469301	0.565148	0.00425021	47795
	Acute toxic encephalopathy	Gender + Age_at_dg + ALL_phenotype + Risk_group + MTX_dose	GSTP1_rs1695_add_2	1.10734	0.376418	3.25753	0.853071	47795
	Acute toxic encephalopathy	Gender + Age_at_dg + ALL_phenotype + Risk_group + MTX_dose	Gender	2.12126	0.946991	4.75161	0.0676051	47795
	Acute toxic encephalopathy	Gender + Age_at_dg + ALL_phenotype + Risk_group + MTX_dose	Age_at_dg	1.17942	1.08117	1.2866	0.000200343	47795
	Acute toxic encephalopathy	Gender + Age_at_dg + ALL_phenotype + Risk_group + MTX_dose	ALL_phenotype	1.00506	0.616614	1.63821	0.98385	47795
	Acute toxic encephalopathy	Gender + Age_at_dg + ALL_phenotype + Risk_group + MTX_dose	Risk_group	0.858642	0.284665	2.58994	0.786729	47795
	Acute toxic encephalopathy	Gender + Age_at_dg + ALL_phenotype + Risk_group + MTX_dose	MTX_dose	0.913003	0.66285	1.25756	0.577432	47795
	Acute toxic encephalopathy	Gender + Age_at_dg + ALL_phenotype + Risk_group + MTX_dose	(Intercept)	0.0381835	0.00532711	0.27369	0.00115629	47796
	Acute toxic encephalopathy	Gender + Age_at_dg + ALL_phenotype + Risk_group + MTX_dose	GSTP1_rs1695_dom_1	0.347419	0.147061	0.820748	0.0159363	47796
	Acute toxic encephalopathy	Gender + Age_at_dg + ALL_phenotype + Risk_group + MTX_dose	Gender	2.21107	0.995319	4.91181	0.0513576	47796
	Acute toxic encephalopathy	Gender + Age_at_dg + ALL_phenotype + Risk_group + MTX_dose	Age_at_dg	1.18174	1.08377	1.28857	0.000155648	47796
	Acute toxic encephalopathy	Gender + Age_at_dg + ALL_phenotype + Risk_group + MTX_dose	ALL_phenotype	0.996599	0.61227	1.62218	0.989065	47796
	Acute toxic encephalopathy	Gender + Age_at_dg + ALL_phenotype + Risk_group + MTX_dose	Risk_group	0.832637	0.277654	2.49693	0.743757	47796
	Acute toxic encephalopathy	Gender + Age_at_dg + ALL_phenotype + Risk_group + MTX_dose	MTX_dose	0.890234	0.646955	1.225	0.475275	47796
	Acute toxic encephalopathy	Gender + Age_at_dg + ALL_phenotype + Risk_group + MTX_dose	(Intercept)	0.0273613	0.00383469	0.195229	0.000331448	47797
	Acute toxic encephalopathy	Gender + Age_at_dg + ALL_phenotype + Risk_group + MTX_dose	GSTP1_rs1695_rec_1	1.81839	0.629794	5.25021	0.269021	47797
	Acute toxic encephalopathy	Gender + Age_at_dg + ALL_phenotype + Risk_group + MTX_dose	Gender	2.00391	0.906423	4.43024	0.0859293	47797
	Acute toxic encephalopathy	Gender + Age_at_dg + ALL_phenotype + Risk_group + MTX_dose	Age_at_dg	1.1802	1.08316	1.28595	0.000153977	47797
	Acute toxic encephalopathy	Gender + Age_at_dg + ALL_phenotype + Risk_group + MTX_dose	ALL_phenotype	0.935135	0.574605	1.52188	0.787234	47797
	Acute toxic encephalopathy	Gender + Age_at_dg + ALL_phenotype + Risk_group + MTX_dose	Risk_group	0.799618	0.269937	2.36866	0.6865	47797
	Acute toxic encephalopathy	Gender + Age_at_dg + ALL_phenotype + Risk_group + MTX_dose	MTX_dose	0.883519	0.645282	1.20971	0.439832	47797
	Acute toxic encephalopathy	Gender + Age_at_dg + ALL_phenotype + Risk_group + MTX_dose	(Intercept)	0.0238306	0.00298572	0.190205	0.000421783	47798
	Acute toxic encephalopathy	Gender + Age_at_dg + ALL_phenotype + Risk_group + MTX_dose	ABCB1_rs1045642_komb_ABCG2_rs2231142_1	5.74691	1.80991	18.2479	0.00301273	47798
	Acute toxic encephalopathy	Gender + Age_at_dg + ALL_phenotype + Risk_group + MTX_dose	Gender	2.10105	0.928047	4.75666	0.0749315	47798
	Acute toxic encephalopathy	Gender + Age_at_dg + ALL_phenotype + Risk_group + MTX_dose	Age_at_dg	1.19067	1.08909	1.30173	0.000125221	47798
	Acute toxic encephalopathy	Gender + Age_at_dg + ALL_phenotype + Risk_group + MTX_dose	ALL_phenotype	0.986179	0.587347	1.65583	0.958019	47798
	Acute toxic encephalopathy	Gender + Age_at_dg + ALL_phenotype + Risk_group + MTX_dose	Risk_group	0.929567	0.312214	2.76764	0.895611	47798
	Acute toxic encephalopathy	Gender + Age_at_dg + ALL_phenotype + Risk_group + MTX_dose	MTX_dose	0.85788	0.609379	1.20772	0.3797	47798
	Acute toxic encephalopathy	Gender + Age_at_dg + ALL_phenotype + Risk_group + MTX_dose	(Intercept)	0.0293361	0.00392213	0.219423	0.000587289	47799
	Acute toxic encephalopathy	Gender + Age_at_dg + ALL_phenotype + Risk_group + MTX_dose	ABCB1_rs10280101_1	0.90642	0.296517	2.77083	0.863169	47799
	Acute toxic encephalopathy	Gender + Age_at_dg + ALL_phenotype + Risk_group + MTX_dose	ABCB1_rs10280101_2	6.77731	0.643751	71.3505	0.111097	47799
	Acute toxic encephalopathy	Gender + Age_at_dg + ALL_phenotype + Risk_group + MTX_dose	Gender	1.95417	0.874154	4.36852	0.102615	47799
	Acute toxic encephalopathy	Gender + Age_at_dg + ALL_phenotype + Risk_group + MTX_dose	Age_at_dg	1.18425	1.08556	1.29192	0.000139389	47799
	Acute toxic encephalopathy	Gender + Age_at_dg + ALL_phenotype + Risk_group + MTX_dose	ALL_phenotype	0.927459	0.557944	1.5417	0.771476	47799
	Acute toxic encephalopathy	Gender + Age_at_dg + ALL_phenotype + Risk_group + MTX_dose	Risk_group	0.726696	0.244311	2.16154	0.565952	47799
	Acute toxic encephalopathy	Gender + Age_at_dg + ALL_phenotype + Risk_group + MTX_dose	MTX_dose	0.889403	0.643604	1.22908	0.477589	47799
	Acute toxic encephalopathy	Gender + Age_at_dg + ALL_phenotype + Risk_group + MTX_dose	(Intercept)	0.0244893	0.00330181	0.181635	0.000285069	47800
	Acute toxic encephalopathy	Gender + Age_at_dg + ALL_phenotype + Risk_group + MTX_dose	ABCB1_rs11760837_1	1.16824	0.420721	3.24394	0.765375	47800
	Acute toxic encephalopathy	Gender + Age_at_dg + ALL_phenotype + Risk_group + MTX_dose	ABCB1_rs11760837_2	7.94887	0.706341	89.4533	0.0932484	47800
	Acute toxic encephalopathy	Gender + Age_at_dg + ALL_phenotype + Risk_group + MTX_dose	Gender	1.96846	0.903064	4.29075	0.0884693	47800
	Acute toxic encephalopathy	Gender + Age_at_dg + ALL_phenotype + Risk_group + MTX_dose	Age_at_dg	1.17786	1.08219	1.28199	0.000152147	47800
	Acute toxic encephalopathy	Gender + Age_at_dg + ALL_phenotype + Risk_group + MTX_dose	ALL_phenotype	0.988168	0.622243	1.56928	0.959772	47800
	Acute toxic encephalopathy	Gender + Age_at_dg + ALL_phenotype + Risk_group + MTX_dose	Risk_group	0.822273	0.281597	2.40107	0.720409	47800
	Acute toxic encephalopathy	Gender + Age_at_dg + ALL_phenotype + Risk_group + MTX_dose	MTX_dose	0.910208	0.660039	1.2552	0.56611	47800
	Acute toxic encephalopathy	Gender + Age_at_dg + ALL_phenotype + Risk_group + MTX_dose	(Intercept)	0.0494318	0.00691684	0.353269	0.00272637	47801
	Acute toxic encephalopathy	Gender + Age_at_dg + ALL_phenotype + Risk_group + MTX_dose	ABCB1_rs1202179_1	0.434399	0.181589	1.03918	0.0609789	47801
	Acute toxic encephalopathy	Gender + Age_at_dg + ALL_phenotype + Risk_group + MTX_dose	ABCB1_rs1202179_2	0.693835	0.150736	3.1937	0.638884	47801
	Acute toxic encephalopathy	Gender + Age_at_dg + ALL_phenotype + Risk_group + MTX_dose	Gender	1.85357	0.854901	4.01883	0.118064	47801
	Acute toxic encephalopathy	Gender + Age_at_dg + ALL_phenotype + Risk_group + MTX_dose	Age_at_dg	1.17992	1.08385	1.28451	0.000134382	47801
	Acute toxic encephalopathy	Gender + Age_at_dg + ALL_phenotype + Risk_group + MTX_dose	ALL_phenotype	0.956715	0.59967	1.52635	0.852708	47801
	Acute toxic encephalopathy	Gender + Age_at_dg + ALL_phenotype + Risk_group + MTX_dose	Risk_group	0.824241	0.280981	2.41786	0.72481	47801
	Acute toxic encephalopathy	Gender + Age_at_dg + ALL_phenotype + Risk_group + MTX_dose	MTX_dose	0.848516	0.619194	1.16277	0.306843	47801
	Acute toxic encephalopathy	Gender + Age_at_dg + ALL_phenotype + Risk_group + MTX_dose	(Intercept)	0.0357155	0.00500858	0.254683	0.000885298	47802
	Acute toxic encephalopathy	Gender + Age_at_dg + ALL_phenotype + Risk_group + MTX_dose	ABCB1_rs3842_1	0.910426	0.349875	2.36907	0.847485	47802
	Acute toxic encephalopathy	Gender + Age_at_dg + ALL_phenotype + Risk_group + MTX_dose	ABCB1_rs3842_2	1.92576	0.210509	17.6171	0.56174	47802
	Acute toxic encephalopathy	Gender + Age_at_dg + ALL_phenotype + Risk_group + MTX_dose	Gender	1.97925	0.886052	4.42124	0.09592	47802
	Acute toxic encephalopathy	Gender + Age_at_dg + ALL_phenotype + Risk_group + MTX_dose	Age_at_dg	1.17818	1.08097	1.28414	0.000190004	47802
	Acute toxic encephalopathy	Gender + Age_at_dg + ALL_phenotype + Risk_group + MTX_dose	ALL_phenotype	0.917948	0.553758	1.52165	0.739878	47802
	Acute toxic encephalopathy	Gender + Age_at_dg + ALL_phenotype + Risk_group + MTX_dose	Risk_group	0.756952	0.255627	2.24146	0.615142	47802
	Acute toxic encephalopathy	Gender + Age_at_dg + ALL_phenotype + Risk_group + MTX_dose	MTX_dose	0.852787	0.621415	1.17031	0.32407	47802
	Acute toxic encephalopathy	Gender + Age_at_dg + ALL_phenotype + Risk_group + MTX_dose	(Intercept)	0.0302992	0.00430797	0.213104	0.000442443	47803
	Acute toxic encephalopathy	Gender + Age_at_dg + ALL_phenotype + Risk_group + MTX_dose	ABCB1_rs9282564_1	1.2591	0.496446	3.19338	0.627521	47803
	Acute toxic encephalopathy	Gender + Age_at_dg + ALL_phenotype + Risk_group + MTX_dose	ABCB1_rs9282564_2	2.05783e-06	0		0.986845	47803
	Acute toxic encephalopathy	Gender + Age_at_dg + ALL_phenotype + Risk_group + MTX_dose	Gender	2.0714	0.94065	4.56143	0.0705928	47803
	Acute toxic encephalopathy	Gender + Age_at_dg + ALL_phenotype + Risk_group + MTX_dose	Age_at_dg	1.17282	1.07674	1.27749	0.000256954	47803
	Acute toxic encephalopathy	Gender + Age_at_dg + ALL_phenotype + Risk_group + MTX_dose	ALL_phenotype	0.943921	0.582241	1.53027	0.814893	47803
	Acute toxic encephalopathy	Gender + Age_at_dg + ALL_phenotype + Risk_group + MTX_dose	Risk_group	0.815625	0.276188	2.40866	0.712217	47803
	Acute toxic encephalopathy	Gender + Age_at_dg + ALL_phenotype + Risk_group + MTX_dose	MTX_dose	0.870108	0.635992	1.1904	0.384255	47803
	Acute toxic encephalopathy	Gender + Age_at_dg + ALL_phenotype + Risk_group + MTX_dose	(Intercept)	0.0395939	0.00540592	0.289993	0.00148033	47804
	Acute toxic encephalopathy	Gender + Age_at_dg + ALL_phenotype + Risk_group + MTX_dose	ABCC1_rs212087_1	0.694639	0.297278	1.62313	0.400099	47804
	Acute toxic encephalopathy	Gender + Age_at_dg + ALL_phenotype + Risk_group + MTX_dose	ABCC1_rs212087_2	0.838877	0.296973	2.36963	0.740181	47804
	Acute toxic encephalopathy	Gender + Age_at_dg + ALL_phenotype + Risk_group + MTX_dose	Gender	1.88428	0.868017	4.09039	0.10914	47804
	Acute toxic encephalopathy	Gender + Age_at_dg + ALL_phenotype + Risk_group + MTX_dose	Age_at_dg	1.17367	1.07908	1.27656	0.000187628	47804
	Acute toxic encephalopathy	Gender + Age_at_dg + ALL_phenotype + Risk_group + MTX_dose	ALL_phenotype	0.979424	0.613964	1.56242	0.930472	47804
	Acute toxic encephalopathy	Gender + Age_at_dg + ALL_phenotype + Risk_group + MTX_dose	Risk_group	0.802126	0.274819	2.3412	0.686616	47804
	Acute toxic encephalopathy	Gender + Age_at_dg + ALL_phenotype + Risk_group + MTX_dose	MTX_dose	0.881332	0.645396	1.20352	0.426815	47804
	Acute toxic encephalopathy	Gender + Age_at_dg + ALL_phenotype + Risk_group + MTX_dose	(Intercept)	0.0316257	0.00387653	0.258009	0.0012596	47805
	Acute toxic encephalopathy	Gender + Age_at_dg + ALL_phenotype + Risk_group + MTX_dose	ABCC1_rs212090_1	0.844468	0.346855	2.05598	0.709617	47805
	Acute toxic encephalopathy	Gender + Age_at_dg + ALL_phenotype + Risk_group + MTX_dose	ABCC1_rs212090_2	0.861038	0.278307	2.66391	0.795135	47805
	Acute toxic encephalopathy	Gender + Age_at_dg + ALL_phenotype + Risk_group + MTX_dose	Gender	2.02526	0.892844	4.59393	0.0912646	47805
	Acute toxic encephalopathy	Gender + Age_at_dg + ALL_phenotype + Risk_group + MTX_dose	Age_at_dg	1.17288	1.07429	1.28052	0.000371472	47805
	Acute toxic encephalopathy	Gender + Age_at_dg + ALL_phenotype + Risk_group + MTX_dose	ALL_phenotype	0.96777	0.584379	1.60269	0.898712	47805
	Acute toxic encephalopathy	Gender + Age_at_dg + ALL_phenotype + Risk_group + MTX_dose	Risk_group	0.956809	0.295965	3.09321	0.941208	47805
	Acute toxic encephalopathy	Gender + Age_at_dg + ALL_phenotype + Risk_group + MTX_dose	MTX_dose	0.852921	0.62131	1.17087	0.325046	47805
	Acute toxic encephalopathy	Gender + Age_at_dg + ALL_phenotype + Risk_group + MTX_dose	(Intercept)	0.0332518	0.00480417	0.230151	0.000564149	47806
	Acute toxic encephalopathy	Gender + Age_at_dg + ALL_phenotype + Risk_group + MTX_dose	ABCC1_rs212091_1	0.56289	0.18687	1.69553	0.307026	47806
	Acute toxic encephalopathy	Gender + Age_at_dg + ALL_phenotype + Risk_group + MTX_dose	ABCC1_rs212091_2	1.11398	0.130845	9.48404	0.921313	47806
	Acute toxic encephalopathy	Gender + Age_at_dg + ALL_phenotype + Risk_group + MTX_dose	Gender	1.90847	0.880207	4.13795	0.101664	47806
	Acute toxic encephalopathy	Gender + Age_at_dg + ALL_phenotype + Risk_group + MTX_dose	Age_at_dg	1.17383	1.07916	1.27681	0.00018713	47806
	Acute toxic encephalopathy	Gender + Age_at_dg + ALL_phenotype + Risk_group + MTX_dose	ALL_phenotype	0.955541	0.600004	1.52175	0.848096	47806
	Acute toxic encephalopathy	Gender + Age_at_dg + ALL_phenotype + Risk_group + MTX_dose	Risk_group	0.844538	0.289715	2.46188	0.756911	47806
	Acute toxic encephalopathy	Gender + Age_at_dg + ALL_phenotype + Risk_group + MTX_dose	MTX_dose	0.885368	0.648118	1.20946	0.444256	47806
	Acute toxic encephalopathy	Gender + Age_at_dg + ALL_phenotype + Risk_group + MTX_dose	(Intercept)	0.0372364	0.00523409	0.264908	0.00101276	47807
	Acute toxic encephalopathy	Gender + Age_at_dg + ALL_phenotype + Risk_group + MTX_dose	ABCC1_rs35587_1	0.721229	0.322718	1.61185	0.425744	47807
	Acute toxic encephalopathy	Gender + Age_at_dg + ALL_phenotype + Risk_group + MTX_dose	ABCC1_rs35587_2	0.698931	0.149458	3.26851	0.649005	47807
	Acute toxic encephalopathy	Gender + Age_at_dg + ALL_phenotype + Risk_group + MTX_dose	Gender	1.93961	0.895806	4.19965	0.0927954	47807
	Acute toxic encephalopathy	Gender + Age_at_dg + ALL_phenotype + Risk_group + MTX_dose	Age_at_dg	1.16935	1.07504	1.27192	0.000265568	47807
	Acute toxic encephalopathy	Gender + Age_at_dg + ALL_phenotype + Risk_group + MTX_dose	ALL_phenotype	0.966086	0.603073	1.54761	0.885888	47807
	Acute toxic encephalopathy	Gender + Age_at_dg + ALL_phenotype + Risk_group + MTX_dose	Risk_group	0.833085	0.285048	2.43479	0.738572	47807
	Acute toxic encephalopathy	Gender + Age_at_dg + ALL_phenotype + Risk_group + MTX_dose	MTX_dose	0.882344	0.646176	1.20483	0.430943	47807
	Acute toxic encephalopathy	Gender + Age_at_dg + ALL_phenotype + Risk_group + MTX_dose	(Intercept)	0.0294025	0.00383914	0.225183	0.000685506	47808
	Acute toxic encephalopathy	Gender + Age_at_dg + ALL_phenotype + Risk_group + MTX_dose	ABCC1_rs35605_1	0.860293	0.350987	2.10863	0.742164	47808
	Acute toxic encephalopathy	Gender + Age_at_dg + ALL_phenotype + Risk_group + MTX_dose	ABCC1_rs35605_2	3.75881e-07	0		0.98847	47808
	Acute toxic encephalopathy	Gender + Age_at_dg + ALL_phenotype + Risk_group + MTX_dose	Gender	2.02053	0.916929	4.4524	0.08101	47808
	Acute toxic encephalopathy	Gender + Age_at_dg + ALL_phenotype + Risk_group + MTX_dose	Age_at_dg	1.16168	1.06695	1.26482	0.00055381	47808
	Acute toxic encephalopathy	Gender + Age_at_dg + ALL_phenotype + Risk_group + MTX_dose	ALL_phenotype	1.05638	0.666606	1.67407	0.815367	47808
	Acute toxic encephalopathy	Gender + Age_at_dg + ALL_phenotype + Risk_group + MTX_dose	Risk_group	1.03463	0.32279	3.31626	0.954319	47808
	Acute toxic encephalopathy	Gender + Age_at_dg + ALL_phenotype + Risk_group + MTX_dose	MTX_dose	0.867559	0.635004	1.18528	0.372201	47808
	Acute toxic encephalopathy	Gender + Age_at_dg + ALL_phenotype + Risk_group + MTX_dose	(Intercept)	0.0263175	0.00355995	0.194556	0.000365383	47809
	Acute toxic encephalopathy	Gender + Age_at_dg + ALL_phenotype + Risk_group + MTX_dose	ABCC1_rs35626_1	0.906698	0.384659	2.13722	0.822843	47809
	Acute toxic encephalopathy	Gender + Age_at_dg + ALL_phenotype + Risk_group + MTX_dose	ABCC1_rs35626_2	1.63592	0.544381	4.91608	0.380612	47809
	Acute toxic encephalopathy	Gender + Age_at_dg + ALL_phenotype + Risk_group + MTX_dose	Gender	2.02894	0.923927	4.45555	0.0779244	47809
	Acute toxic encephalopathy	Gender + Age_at_dg + ALL_phenotype + Risk_group + MTX_dose	Age_at_dg	1.1636	1.06892	1.26667	0.000466702	47809
	Acute toxic encephalopathy	Gender + Age_at_dg + ALL_phenotype + Risk_group + MTX_dose	ALL_phenotype	1.03064	0.649431	1.63561	0.898086	47809
	Acute toxic encephalopathy	Gender + Age_at_dg + ALL_phenotype + Risk_group + MTX_dose	Risk_group	1.0373	0.324098	3.31997	0.950799	47809
	Acute toxic encephalopathy	Gender + Age_at_dg + ALL_phenotype + Risk_group + MTX_dose	MTX_dose	0.870903	0.63703	1.19064	0.386295	47809
	Acute toxic encephalopathy	Gender + Age_at_dg + ALL_phenotype + Risk_group + MTX_dose	(Intercept)	0.0333114	0.00417405	0.265845	0.00132642	47810
	Acute toxic encephalopathy	Gender + Age_at_dg + ALL_phenotype + Risk_group + MTX_dose	ABCC1_rs3743527_1	0.605202	0.241219	1.51841	0.284593	47810
	Acute toxic encephalopathy	Gender + Age_at_dg + ALL_phenotype + Risk_group + MTX_dose	ABCC1_rs3743527_2	2.35474	0.706361	7.84979	0.163281	47810
	Acute toxic encephalopathy	Gender + Age_at_dg + ALL_phenotype + Risk_group + MTX_dose	Gender	1.86626	0.83639	4.16423	0.127584	47810
	Acute toxic encephalopathy	Gender + Age_at_dg + ALL_phenotype + Risk_group + MTX_dose	Age_at_dg	1.16225	1.06436	1.26915	0.000809317	47810
	Acute toxic encephalopathy	Gender + Age_at_dg + ALL_phenotype + Risk_group + MTX_dose	ALL_phenotype	1.0407	0.650691	1.66449	0.86775	47810
	Acute toxic encephalopathy	Gender + Age_at_dg + ALL_phenotype + Risk_group + MTX_dose	Risk_group	1.00589	0.30594	3.30725	0.992279	47810
	Acute toxic encephalopathy	Gender + Age_at_dg + ALL_phenotype + Risk_group + MTX_dose	MTX_dose	0.850527	0.620617	1.16561	0.313974	47810
	Acute toxic encephalopathy	Gender + Age_at_dg + ALL_phenotype + Risk_group + MTX_dose	(Intercept)	0.0249832	0.00343305	0.181809	0.000268922	47811
	Acute toxic encephalopathy	Gender + Age_at_dg + ALL_phenotype + Risk_group + MTX_dose	ABCC1_rs4148350_1	1.45017	0.515735	4.07765	0.481031	47811
	Acute toxic encephalopathy	Gender + Age_at_dg + ALL_phenotype + Risk_group + MTX_dose	ABCC1_rs4148350_2	2.77376e-06	0		0.987377	47811
	Acute toxic encephalopathy	Gender + Age_at_dg + ALL_phenotype + Risk_group + MTX_dose	Gender	2.00504	0.910212	4.41676	0.0842548	47811
	Acute toxic encephalopathy	Gender + Age_at_dg + ALL_phenotype + Risk_group + MTX_dose	Age_at_dg	1.16486	1.06979	1.26836	0.000442562	47811
	Acute toxic encephalopathy	Gender + Age_at_dg + ALL_phenotype + Risk_group + MTX_dose	ALL_phenotype	1.04259	0.657137	1.65414	0.859417	47811
	Acute toxic encephalopathy	Gender + Age_at_dg + ALL_phenotype + Risk_group + MTX_dose	Risk_group	1.03641	0.323888	3.31644	0.951939	47811
	Acute toxic encephalopathy	Gender + Age_at_dg + ALL_phenotype + Risk_group + MTX_dose	MTX_dose	0.874105	0.640035	1.19378	0.397466	47811
	Acute toxic encephalopathy	Gender + Age_at_dg + ALL_phenotype + Risk_group + MTX_dose	(Intercept)	0.0264161	0.00361692	0.192929	0.000341006	47812
	Acute toxic encephalopathy	Gender + Age_at_dg + ALL_phenotype + Risk_group + MTX_dose	ABCC1_rs8187858_1	0.94813	0.312632	2.87543	0.925033	47812
	Acute toxic encephalopathy	Gender + Age_at_dg + ALL_phenotype + Risk_group + MTX_dose	ABCC1_rs8187858_2	9.33825e-07	0		0.990506	47812
	Acute toxic encephalopathy	Gender + Age_at_dg + ALL_phenotype + Risk_group + MTX_dose	Gender	2.06436	0.940168	4.5328	0.0708791	47812
	Acute toxic encephalopathy	Gender + Age_at_dg + ALL_phenotype + Risk_group + MTX_dose	Age_at_dg	1.16301	1.06807	1.26639	0.000509585	47812
	Acute toxic encephalopathy	Gender + Age_at_dg + ALL_phenotype + Risk_group + MTX_dose	ALL_phenotype	1.01882	0.642426	1.61574	0.936842	47812
	Acute toxic encephalopathy	Gender + Age_at_dg + ALL_phenotype + Risk_group + MTX_dose	Risk_group	1.04826	0.327616	3.35404	0.936698	47812
	Acute toxic encephalopathy	Gender + Age_at_dg + ALL_phenotype + Risk_group + MTX_dose	MTX_dose	0.875687	0.641416	1.19552	0.403314	47812
	Acute toxic encephalopathy	Gender + Age_at_dg + ALL_phenotype + Risk_group + MTX_dose	(Intercept)	0.0409902	0.00563188	0.298337	0.00160849	47813
	Acute toxic encephalopathy	Gender + Age_at_dg + ALL_phenotype + Risk_group + MTX_dose	ABCC1_rs212093_1	0.423373	0.169615	1.05677	0.0655223	47813
	Acute toxic encephalopathy	Gender + Age_at_dg + ALL_phenotype + Risk_group + MTX_dose	ABCC1_rs212093_2	0.865477	0.320949	2.33386	0.775296	47813
	Acute toxic encephalopathy	Gender + Age_at_dg + ALL_phenotype + Risk_group + MTX_dose	Gender	2.03238	0.914207	4.51821	0.0818697	47813
	Acute toxic encephalopathy	Gender + Age_at_dg + ALL_phenotype + Risk_group + MTX_dose	Age_at_dg	1.19112	1.09226	1.29893	7.61786e-05	47813
	Acute toxic encephalopathy	Gender + Age_at_dg + ALL_phenotype + Risk_group + MTX_dose	ALL_phenotype	0.963298	0.585494	1.58489	0.882978	47813
	Acute toxic encephalopathy	Gender + Age_at_dg + ALL_phenotype + Risk_group + MTX_dose	Risk_group	0.75512	0.255154	2.23475	0.61188	47813
	Acute toxic encephalopathy	Gender + Age_at_dg + ALL_phenotype + Risk_group + MTX_dose	MTX_dose	0.882666	0.643223	1.21124	0.439517	47813
	Acute toxic encephalopathy	Gender + Age_at_dg + ALL_phenotype + Risk_group + MTX_dose	(Intercept)	0.027593	0.00396506	0.192021	0.000286592	47814
	Acute toxic encephalopathy	Gender + Age_at_dg + ALL_phenotype + Risk_group + MTX_dose	ABCC2_rs2273697_1	1.79513	0.817548	3.94165	0.14484	47814
	Acute toxic encephalopathy	Gender + Age_at_dg + ALL_phenotype + Risk_group + MTX_dose	ABCC2_rs2273697_2	0.6483	0.0795028	5.28651	0.685635	47814
	Acute toxic encephalopathy	Gender + Age_at_dg + ALL_phenotype + Risk_group + MTX_dose	Gender	1.97176	0.905684	4.2927	0.0871873	47814
	Acute toxic encephalopathy	Gender + Age_at_dg + ALL_phenotype + Risk_group + MTX_dose	Age_at_dg	1.17566	1.08011	1.27966	0.000182609	47814
	Acute toxic encephalopathy	Gender + Age_at_dg + ALL_phenotype + Risk_group + MTX_dose	ALL_phenotype	0.978093	0.613989	1.55812	0.925713	47814
	Acute toxic encephalopathy	Gender + Age_at_dg + ALL_phenotype + Risk_group + MTX_dose	Risk_group	0.818633	0.279169	2.40055	0.715417	47814
	Acute toxic encephalopathy	Gender + Age_at_dg + ALL_phenotype + Risk_group + MTX_dose	MTX_dose	0.862881	0.630151	1.18156	0.35776	47814
	Acute toxic encephalopathy	Gender + Age_at_dg + ALL_phenotype + Risk_group + MTX_dose	(Intercept)	0.0302148	0.00396397	0.230307	0.000732937	47815
	Acute toxic encephalopathy	Gender + Age_at_dg + ALL_phenotype + Risk_group + MTX_dose	ABCC2_rs3740066_1	0.563136	0.243244	1.30372	0.180001	47815
	Acute toxic encephalopathy	Gender + Age_at_dg + ALL_phenotype + Risk_group + MTX_dose	ABCC2_rs3740066_2	0.846671	0.232239	3.0867	0.800888	47815
	Acute toxic encephalopathy	Gender + Age_at_dg + ALL_phenotype + Risk_group + MTX_dose	Gender	2.0823	0.944646	4.59007	0.0689429	47815
	Acute toxic encephalopathy	Gender + Age_at_dg + ALL_phenotype + Risk_group + MTX_dose	Age_at_dg	1.17209	1.07339	1.27987	0.000403084	47815
	Acute toxic encephalopathy	Gender + Age_at_dg + ALL_phenotype + Risk_group + MTX_dose	ALL_phenotype	1.00629	0.635677	1.59296	0.97867	47815
	Acute toxic encephalopathy	Gender + Age_at_dg + ALL_phenotype + Risk_group + MTX_dose	Risk_group	1.05947	0.330506	3.39624	0.922568	47815
	Acute toxic encephalopathy	Gender + Age_at_dg + ALL_phenotype + Risk_group + MTX_dose	MTX_dose	0.879941	0.6434	1.20345	0.423317	47815
	Acute toxic encephalopathy	Gender + Age_at_dg + ALL_phenotype + Risk_group + MTX_dose	(Intercept)	0.0263331	0.00358435	0.193461	0.000350942	47816
	Acute toxic encephalopathy	Gender + Age_at_dg + ALL_phenotype + Risk_group + MTX_dose	ABCC2_rs717620_1	1.31112	0.559726	3.07121	0.532793	47816
	Acute toxic encephalopathy	Gender + Age_at_dg + ALL_phenotype + Risk_group + MTX_dose	ABCC2_rs717620_2	4.16554e-07	0		0.98821	47816
	Acute toxic encephalopathy	Gender + Age_at_dg + ALL_phenotype + Risk_group + MTX_dose	Gender	2.16591	0.966072	4.85593	0.0606274	47816
	Acute toxic encephalopathy	Gender + Age_at_dg + ALL_phenotype + Risk_group + MTX_dose	Age_at_dg	1.17233	1.07431	1.2793	0.000358248	47816
	Acute toxic encephalopathy	Gender + Age_at_dg + ALL_phenotype + Risk_group + MTX_dose	ALL_phenotype	1.01333	0.624279	1.64484	0.957269	47816
	Acute toxic encephalopathy	Gender + Age_at_dg + ALL_phenotype + Risk_group + MTX_dose	Risk_group	1.01747	0.31544	3.2819	0.976877	47816
	Acute toxic encephalopathy	Gender + Age_at_dg + ALL_phenotype + Risk_group + MTX_dose	MTX_dose	0.843592	0.614319	1.15843	0.2932	47816
	Acute toxic encephalopathy	Gender + Age_at_dg + ALL_phenotype + Risk_group + MTX_dose	(Intercept)	0.0233839	0.00317114	0.172433	0.000229284	47817
	Acute toxic encephalopathy	Gender + Age_at_dg + ALL_phenotype + Risk_group + MTX_dose	ABCG2_rs1564481_1	1.56068	0.673064	3.61885	0.299579	47817
	Acute toxic encephalopathy	Gender + Age_at_dg + ALL_phenotype + Risk_group + MTX_dose	ABCG2_rs1564481_2	0.486954	0.099143	2.39174	0.375542	47817
	Acute toxic encephalopathy	Gender + Age_at_dg + ALL_phenotype + Risk_group + MTX_dose	Gender	1.99591	0.911802	4.369	0.083809	47817
	Acute toxic encephalopathy	Gender + Age_at_dg + ALL_phenotype + Risk_group + MTX_dose	Age_at_dg	1.18538	1.08714	1.29251	0.00011678	47817
	Acute toxic encephalopathy	Gender + Age_at_dg + ALL_phenotype + Risk_group + MTX_dose	ALL_phenotype	0.965785	0.601723	1.55012	0.885328	47817
	Acute toxic encephalopathy	Gender + Age_at_dg + ALL_phenotype + Risk_group + MTX_dose	Risk_group	0.864285	0.290325	2.57294	0.793283	47817
	Acute toxic encephalopathy	Gender + Age_at_dg + ALL_phenotype + Risk_group + MTX_dose	MTX_dose	0.881058	0.644026	1.20533	0.428365	47817
	Acute toxic encephalopathy	Gender + Age_at_dg + ALL_phenotype + Risk_group + MTX_dose	(Intercept)	0.0399319	0.00553275	0.288203	0.00140458	47818
	Acute toxic encephalopathy	Gender + Age_at_dg + ALL_phenotype + Risk_group + MTX_dose	BCL2_rs1564483_1	0.673483	0.286503	1.58316	0.364686	47818
	Acute toxic encephalopathy	Gender + Age_at_dg + ALL_phenotype + Risk_group + MTX_dose	BCL2_rs1564483_2	1.09513	0.291409	4.11558	0.892976	47818
	Acute toxic encephalopathy	Gender + Age_at_dg + ALL_phenotype + Risk_group + MTX_dose	Gender	2.05749	0.930898	4.54752	0.07458	47818
	Acute toxic encephalopathy	Gender + Age_at_dg + ALL_phenotype + Risk_group + MTX_dose	Age_at_dg	1.17794	1.08137	1.28313	0.000175034	47818
	Acute toxic encephalopathy	Gender + Age_at_dg + ALL_phenotype + Risk_group + MTX_dose	ALL_phenotype	0.967095	0.594368	1.57356	0.892837	47818
	Acute toxic encephalopathy	Gender + Age_at_dg + ALL_phenotype + Risk_group + MTX_dose	Risk_group	0.740373	0.250059	2.19209	0.587272	47818
	Acute toxic encephalopathy	Gender + Age_at_dg + ALL_phenotype + Risk_group + MTX_dose	MTX_dose	0.861195	0.6291	1.17892	0.350984	47818
	Acute toxic encephalopathy	Gender + Age_at_dg + ALL_phenotype + Risk_group + MTX_dose	(Intercept)	0.0351118	0.00476015	0.258991	0.00101947	47819
	Acute toxic encephalopathy	Gender + Age_at_dg + ALL_phenotype + Risk_group + MTX_dose	BCL2_rs1893806_1	0.86588	0.361337	2.07493	0.746717	47819
	Acute toxic encephalopathy	Gender + Age_at_dg + ALL_phenotype + Risk_group + MTX_dose	BCL2_rs1893806_2	0.773354	0.261147	2.29019	0.642638	47819
	Acute toxic encephalopathy	Gender + Age_at_dg + ALL_phenotype + Risk_group + MTX_dose	Gender	2.00433	0.905018	4.43895	0.0865314	47819
	Acute toxic encephalopathy	Gender + Age_at_dg + ALL_phenotype + Risk_group + MTX_dose	Age_at_dg	1.181	1.08247	1.28849	0.000181783	47819
	Acute toxic encephalopathy	Gender + Age_at_dg + ALL_phenotype + Risk_group + MTX_dose	ALL_phenotype	0.9541	0.58549	1.55478	0.850412	47819
	Acute toxic encephalopathy	Gender + Age_at_dg + ALL_phenotype + Risk_group + MTX_dose	Risk_group	0.810867	0.27463	2.39415	0.704289	47819
	Acute toxic encephalopathy	Gender + Age_at_dg + ALL_phenotype + Risk_group + MTX_dose	MTX_dose	0.866285	0.630589	1.19008	0.375645	47819
	Acute toxic encephalopathy	Gender + Age_at_dg + ALL_phenotype + Risk_group + MTX_dose	(Intercept)	0.0195384	0.00248517	0.15361	0.000183557	47820
	Acute toxic encephalopathy	Gender + Age_at_dg + ALL_phenotype + Risk_group + MTX_dose	BCL2_rs4941195_1	1.925	0.768655	4.82094	0.162035	47820
	Acute toxic encephalopathy	Gender + Age_at_dg + ALL_phenotype + Risk_group + MTX_dose	BCL2_rs4941195_2	0.811023	0.220473	2.9834	0.752619	47820
	Acute toxic encephalopathy	Gender + Age_at_dg + ALL_phenotype + Risk_group + MTX_dose	Gender	1.90526	0.873694	4.15477	0.105114	47820
	Acute toxic encephalopathy	Gender + Age_at_dg + ALL_phenotype + Risk_group + MTX_dose	Age_at_dg	1.18372	1.0861	1.29012	0.000122572	47820
	Acute toxic encephalopathy	Gender + Age_at_dg + ALL_phenotype + Risk_group + MTX_dose	ALL_phenotype	1.0101	0.631719	1.61512	0.966527	47820
	Acute toxic encephalopathy	Gender + Age_at_dg + ALL_phenotype + Risk_group + MTX_dose	Risk_group	0.86394	0.296762	2.51512	0.788501	47820
	Acute toxic encephalopathy	Gender + Age_at_dg + ALL_phenotype + Risk_group + MTX_dose	MTX_dose	0.888433	0.649081	1.21605	0.460123	47820
	Acute toxic encephalopathy	Gender + Age_at_dg + ALL_phenotype + Risk_group + MTX_dose	(Intercept)	0.0279371	0.00376063	0.207541	0.00047078	47821
	Acute toxic encephalopathy	Gender + Age_at_dg + ALL_phenotype + Risk_group + MTX_dose	BCL2_rs4987845_1	0.966149	0.274814	3.39664	0.957184	47821
	Acute toxic encephalopathy	Gender + Age_at_dg + ALL_phenotype + Risk_group + MTX_dose	BCL2_rs4987845_2	7.01076	0.567921	86.545	0.128821	47821
	Acute toxic encephalopathy	Gender + Age_at_dg + ALL_phenotype + Risk_group + MTX_dose	Gender	2.10247	0.952899	4.63886	0.0656939	47821
	Acute toxic encephalopathy	Gender + Age_at_dg + ALL_phenotype + Risk_group + MTX_dose	Age_at_dg	1.15926	1.06326	1.26392	0.000805484	47821
	Acute toxic encephalopathy	Gender + Age_at_dg + ALL_phenotype + Risk_group + MTX_dose	ALL_phenotype	1.03196	0.651238	1.63525	0.893454	47821
	Acute toxic encephalopathy	Gender + Age_at_dg + ALL_phenotype + Risk_group + MTX_dose	Risk_group	0.996778	0.31079	3.1969	0.995669	47821
	Acute toxic encephalopathy	Gender + Age_at_dg + ALL_phenotype + Risk_group + MTX_dose	MTX_dose	0.865003	0.631893	1.18411	0.365359	47821
	Acute toxic encephalopathy	Gender + Age_at_dg + ALL_phenotype + Risk_group + MTX_dose	(Intercept)	0.0237219	0.00309262	0.181958	0.000319121	47822
	Acute toxic encephalopathy	Gender + Age_at_dg + ALL_phenotype + Risk_group + MTX_dose	BCL2_rs4987853_1	1.67912	0.714743	3.9447	0.23431	47822
	Acute toxic encephalopathy	Gender + Age_at_dg + ALL_phenotype + Risk_group + MTX_dose	BCL2_rs4987853_2	3.96954e-07	0		0.988961	47822
	Acute toxic encephalopathy	Gender + Age_at_dg + ALL_phenotype + Risk_group + MTX_dose	Gender	2.20444	0.986038	4.92838	0.0541359	47822
	Acute toxic encephalopathy	Gender + Age_at_dg + ALL_phenotype + Risk_group + MTX_dose	Age_at_dg	1.1624	1.06379	1.27015	0.000877341	47822
	Acute toxic encephalopathy	Gender + Age_at_dg + ALL_phenotype + Risk_group + MTX_dose	ALL_phenotype	1.04682	0.65212	1.68043	0.849697	47822
	Acute toxic encephalopathy	Gender + Age_at_dg + ALL_phenotype + Risk_group + MTX_dose	Risk_group	0.977032	0.304417	3.1358	0.968847	47822
	Acute toxic encephalopathy	Gender + Age_at_dg + ALL_phenotype + Risk_group + MTX_dose	MTX_dose	0.868168	0.634133	1.18858	0.377734	47822
	Acute toxic encephalopathy	Gender + Age_at_dg + ALL_phenotype + Risk_group + MTX_dose	(Intercept)	0.0284894	0.00384874	0.210886	0.000494072	47823
	Acute toxic encephalopathy	Gender + Age_at_dg + ALL_phenotype + Risk_group + MTX_dose	CEP72_rs12522955_1	0.662525	0.269532	1.62852	0.369606	47823
	Acute toxic encephalopathy	Gender + Age_at_dg + ALL_phenotype + Risk_group + MTX_dose	CEP72_rs12522955_2	1.2481	0.260178	5.98724	0.781762	47823
	Acute toxic encephalopathy	Gender + Age_at_dg + ALL_phenotype + Risk_group + MTX_dose	Gender	1.9814	0.901222	4.35626	0.0888964	47823
	Acute toxic encephalopathy	Gender + Age_at_dg + ALL_phenotype + Risk_group + MTX_dose	Age_at_dg	1.16545	1.06986	1.26958	0.000453793	47823
	Acute toxic encephalopathy	Gender + Age_at_dg + ALL_phenotype + Risk_group + MTX_dose	ALL_phenotype	1.01251	0.63564	1.61283	0.958249	47823
	Acute toxic encephalopathy	Gender + Age_at_dg + ALL_phenotype + Risk_group + MTX_dose	Risk_group	1.08146	0.341109	3.42869	0.894175	47823
	Acute toxic encephalopathy	Gender + Age_at_dg + ALL_phenotype + Risk_group + MTX_dose	MTX_dose	0.874327	0.639367	1.19563	0.400321	47823
	Acute toxic encephalopathy	Gender + Age_at_dg + ALL_phenotype + Risk_group + MTX_dose	(Intercept)	0.0237023	0.00307843	0.182496	0.000326393	47824
	Acute toxic encephalopathy	Gender + Age_at_dg + ALL_phenotype + Risk_group + MTX_dose	CEP72_rs4956954_1	1.10722	0.468556	2.61639	0.816435	47824
	Acute toxic encephalopathy	Gender + Age_at_dg + ALL_phenotype + Risk_group + MTX_dose	CEP72_rs4956954_2	1.98838	0.684649	5.77472	0.206395	47824
	Acute toxic encephalopathy	Gender + Age_at_dg + ALL_phenotype + Risk_group + MTX_dose	Gender	2.06246	0.938452	4.53271	0.0715642	47824
	Acute toxic encephalopathy	Gender + Age_at_dg + ALL_phenotype + Risk_group + MTX_dose	Age_at_dg	1.16229	1.06664	1.26652	0.000598328	47824
	Acute toxic encephalopathy	Gender + Age_at_dg + ALL_phenotype + Risk_group + MTX_dose	ALL_phenotype	1.0218	0.641958	1.62638	0.927555	47824
	Acute toxic encephalopathy	Gender + Age_at_dg + ALL_phenotype + Risk_group + MTX_dose	Risk_group	1.04439	0.326223	3.34354	0.941684	47824
	Acute toxic encephalopathy	Gender + Age_at_dg + ALL_phenotype + Risk_group + MTX_dose	MTX_dose	0.865369	0.631764	1.18535	0.367715	47824
	Acute toxic encephalopathy	Gender + Age_at_dg + ALL_phenotype + Risk_group + MTX_dose	(Intercept)	0.0221623	0.00293643	0.167267	0.000220732	47825
	Acute toxic encephalopathy	Gender + Age_at_dg + ALL_phenotype + Risk_group + MTX_dose	CEP72_rs868649_1	1.34962	0.599161	3.04005	0.469269	47825
	Acute toxic encephalopathy	Gender + Age_at_dg + ALL_phenotype + Risk_group + MTX_dose	CEP72_rs868649_2	1.41211	0.294783	6.7645	0.665928	47825
	Acute toxic encephalopathy	Gender + Age_at_dg + ALL_phenotype + Risk_group + MTX_dose	Gender	2.05518	0.927622	4.55333	0.0759167	47825
	Acute toxic encephalopathy	Gender + Age_at_dg + ALL_phenotype + Risk_group + MTX_dose	Age_at_dg	1.16288	1.06788	1.26634	0.000519961	47825
	Acute toxic encephalopathy	Gender + Age_at_dg + ALL_phenotype + Risk_group + MTX_dose	ALL_phenotype	1.02804	0.649891	1.62621	0.905926	47825
	Acute toxic encephalopathy	Gender + Age_at_dg + ALL_phenotype + Risk_group + MTX_dose	Risk_group	1.07946	0.338425	3.44313	0.897193	47825
	Acute toxic encephalopathy	Gender + Age_at_dg + ALL_phenotype + Risk_group + MTX_dose	MTX_dose	0.878754	0.643568	1.19989	0.416034	47825
	Acute toxic encephalopathy	Gender + Age_at_dg + ALL_phenotype + Risk_group + MTX_dose	(Intercept)	0.055009	0.00730562	0.414201	0.00486695	47826
	Acute toxic encephalopathy	Gender + Age_at_dg + ALL_phenotype + Risk_group + MTX_dose	CEP72_rs924607_1	0.343044	0.131933	0.891958	0.0281981	47826
	Acute toxic encephalopathy	Gender + Age_at_dg + ALL_phenotype + Risk_group + MTX_dose	CEP72_rs924607_2	0.869734	0.33237	2.27589	0.776122	47826
	Acute toxic encephalopathy	Gender + Age_at_dg + ALL_phenotype + Risk_group + MTX_dose	Gender	2.07975	0.940779	4.59763	0.0704246	47826
	Acute toxic encephalopathy	Gender + Age_at_dg + ALL_phenotype + Risk_group + MTX_dose	Age_at_dg	1.18007	1.08229	1.28669	0.000175434	47826
	Acute toxic encephalopathy	Gender + Age_at_dg + ALL_phenotype + Risk_group + MTX_dose	ALL_phenotype	1.00658	0.628376	1.6124	0.978248	47826
	Acute toxic encephalopathy	Gender + Age_at_dg + ALL_phenotype + Risk_group + MTX_dose	Risk_group	0.855264	0.292142	2.50384	0.775432	47826
	Acute toxic encephalopathy	Gender + Age_at_dg + ALL_phenotype + Risk_group + MTX_dose	MTX_dose	0.814475	0.590702	1.12302	0.210533	47826
	Acute toxic encephalopathy	Gender + Age_at_dg + ALL_phenotype + Risk_group + MTX_dose	(Intercept)	0.0387302	0.00537418	0.279118	0.00125349	47827
	Acute toxic encephalopathy	Gender + Age_at_dg + ALL_phenotype + Risk_group + MTX_dose	CEP72_rs2458815_1	1.05414	0.451839	2.45931	0.902908	47827
	Acute toxic encephalopathy	Gender + Age_at_dg + ALL_phenotype + Risk_group + MTX_dose	CEP72_rs2458815_2	0.606321	0.0750024	4.90151	0.638892	47827
	Acute toxic encephalopathy	Gender + Age_at_dg + ALL_phenotype + Risk_group + MTX_dose	Gender	2.10038	0.933875	4.72399	0.0727227	47827
	Acute toxic encephalopathy	Gender + Age_at_dg + ALL_phenotype + Risk_group + MTX_dose	Age_at_dg	1.1581	1.0609	1.26422	0.00103222	47827
	Acute toxic encephalopathy	Gender + Age_at_dg + ALL_phenotype + Risk_group + MTX_dose	ALL_phenotype	0.978862	0.607066	1.57837	0.930157	47827
	Acute toxic encephalopathy	Gender + Age_at_dg + ALL_phenotype + Risk_group + MTX_dose	Risk_group	0.733035	0.248214	2.16483	0.574047	47827
	Acute toxic encephalopathy	Gender + Age_at_dg + ALL_phenotype + Risk_group + MTX_dose	MTX_dose	0.859491	0.627249	1.17772	0.346117	47827
	Acute toxic encephalopathy	Gender + Age_at_dg + ALL_phenotype + Risk_group + MTX_dose	(Intercept)	0.0319761	0.00431035	0.237212	0.000759267	47828
	Acute toxic encephalopathy	Gender + Age_at_dg + ALL_phenotype + Risk_group + MTX_dose	HAS3_rs2232228_1	1.1037	0.464681	2.6215	0.823102	47828
	Acute toxic encephalopathy	Gender + Age_at_dg + ALL_phenotype + Risk_group + MTX_dose	HAS3_rs2232228_2	0.948456	0.324416	2.77288	0.922977	47828
	Acute toxic encephalopathy	Gender + Age_at_dg + ALL_phenotype + Risk_group + MTX_dose	Gender	1.9177	0.883469	4.16267	0.0996265	47828
	Acute toxic encephalopathy	Gender + Age_at_dg + ALL_phenotype + Risk_group + MTX_dose	Age_at_dg	1.1717	1.07706	1.27466	0.000226374	47828
	Acute toxic encephalopathy	Gender + Age_at_dg + ALL_phenotype + Risk_group + MTX_dose	ALL_phenotype	0.963448	0.604194	1.53632	0.875712	47828
	Acute toxic encephalopathy	Gender + Age_at_dg + ALL_phenotype + Risk_group + MTX_dose	Risk_group	0.805382	0.275495	2.35445	0.69251	47828
	Acute toxic encephalopathy	Gender + Age_at_dg + ALL_phenotype + Risk_group + MTX_dose	MTX_dose	0.884697	0.647483	1.20882	0.441749	47828
	Acute toxic encephalopathy	Gender + Age_at_dg + ALL_phenotype + Risk_group + MTX_dose	(Intercept)	0.0200165	0.00246084	0.162815	0.000254867	47829
	Acute toxic encephalopathy	Gender + Age_at_dg + ALL_phenotype + Risk_group + MTX_dose	CYP3A4_rs2246709_1	1.43685	0.618381	3.33864	0.399445	47829
	Acute toxic encephalopathy	Gender + Age_at_dg + ALL_phenotype + Risk_group + MTX_dose	CYP3A4_rs2246709_2	2.82433	0.823271	9.68918	0.0987789	47829
	Acute toxic encephalopathy	Gender + Age_at_dg + ALL_phenotype + Risk_group + MTX_dose	Gender	1.71618	0.775497	3.79792	0.182645	47829
	Acute toxic encephalopathy	Gender + Age_at_dg + ALL_phenotype + Risk_group + MTX_dose	Age_at_dg	1.15607	1.06068	1.26004	0.000963988	47829
	Acute toxic encephalopathy	Gender + Age_at_dg + ALL_phenotype + Risk_group + MTX_dose	ALL_phenotype	1.00076	0.613963	1.63124	0.997567	47829
	Acute toxic encephalopathy	Gender + Age_at_dg + ALL_phenotype + Risk_group + MTX_dose	Risk_group	0.99357	0.310373	3.18063	0.99133	47829
	Acute toxic encephalopathy	Gender + Age_at_dg + ALL_phenotype + Risk_group + MTX_dose	MTX_dose	0.925019	0.663315	1.28998	0.645983	47829
	Acute toxic encephalopathy	Gender + Age_at_dg + ALL_phenotype + Risk_group + MTX_dose	(Intercept)	0.0331214	0.00473899	0.231489	0.000592559	47830
	Acute toxic encephalopathy	Gender + Age_at_dg + ALL_phenotype + Risk_group + MTX_dose	CYP3A4_rs3735451_1	0.522507	0.174448	1.56501	0.246147	47830
	Acute toxic encephalopathy	Gender + Age_at_dg + ALL_phenotype + Risk_group + MTX_dose	CYP3A4_rs3735451_2	1.3293	0.150021	11.7786	0.798157	47830
	Acute toxic encephalopathy	Gender + Age_at_dg + ALL_phenotype + Risk_group + MTX_dose	Gender	1.85533	0.854662	4.02763	0.118082	47830
	Acute toxic encephalopathy	Gender + Age_at_dg + ALL_phenotype + Risk_group + MTX_dose	Age_at_dg	1.17266	1.07823	1.27535	0.000200329	47830
	Acute toxic encephalopathy	Gender + Age_at_dg + ALL_phenotype + Risk_group + MTX_dose	ALL_phenotype	0.963876	0.603816	1.53864	0.87746	47830
	Acute toxic encephalopathy	Gender + Age_at_dg + ALL_phenotype + Risk_group + MTX_dose	Risk_group	0.889116	0.305179	2.59037	0.829441	47830
	Acute toxic encephalopathy	Gender + Age_at_dg + ALL_phenotype + Risk_group + MTX_dose	MTX_dose	0.884495	0.647787	1.2077	0.439881	47830
	Acute toxic encephalopathy	Gender + Age_at_dg + ALL_phenotype + Risk_group + MTX_dose	(Intercept)	0.0304969	0.00444934	0.209034	0.000379671	47831
	Acute toxic encephalopathy	Gender + Age_at_dg + ALL_phenotype + Risk_group + MTX_dose	CYP3A5_rs28365067_1	1.00484	0.36131	2.79455	0.992621	47831
	Acute toxic encephalopathy	Gender + Age_at_dg + ALL_phenotype + Risk_group + MTX_dose	CYP3A5_rs28365067_2	7.59486e-07	0		0.99047	47831
	Acute toxic encephalopathy	Gender + Age_at_dg + ALL_phenotype + Risk_group + MTX_dose	Gender	1.91956	0.887133	4.15349	0.0977443	47831
	Acute toxic encephalopathy	Gender + Age_at_dg + ALL_phenotype + Risk_group + MTX_dose	Age_at_dg	1.17221	1.07822	1.27439	0.000194439	47831
	Acute toxic encephalopathy	Gender + Age_at_dg + ALL_phenotype + Risk_group + MTX_dose	ALL_phenotype	0.992952	0.625955	1.57512	0.976029	47831
	Acute toxic encephalopathy	Gender + Age_at_dg + ALL_phenotype + Risk_group + MTX_dose	Risk_group	0.845411	0.290784	2.4579	0.75777	47831
	Acute toxic encephalopathy	Gender + Age_at_dg + ALL_phenotype + Risk_group + MTX_dose	MTX_dose	0.884992	0.648202	1.20828	0.44186	47831
	Acute toxic encephalopathy	Gender + Age_at_dg + ALL_phenotype + Risk_group + MTX_dose	(Intercept)	0.0281534	0.00399793	0.198256	0.000337179	47832
	Acute toxic encephalopathy	Gender + Age_at_dg + ALL_phenotype + Risk_group + MTX_dose	CYP3A5_rs4646450_1	1.20838	0.507896	2.87496	0.668639	47832
	Acute toxic encephalopathy	Gender + Age_at_dg + ALL_phenotype + Risk_group + MTX_dose	CYP3A5_rs4646450_2	0.993132	0.117306	8.40802	0.994954	47832
	Acute toxic encephalopathy	Gender + Age_at_dg + ALL_phenotype + Risk_group + MTX_dose	Gender	1.87326	0.865131	4.05615	0.111284	47832
	Acute toxic encephalopathy	Gender + Age_at_dg + ALL_phenotype + Risk_group + MTX_dose	Age_at_dg	1.17481	1.07943	1.27863	0.000192061	47832
	Acute toxic encephalopathy	Gender + Age_at_dg + ALL_phenotype + Risk_group + MTX_dose	ALL_phenotype	0.981941	0.618272	1.55952	0.938452	47832
	Acute toxic encephalopathy	Gender + Age_at_dg + ALL_phenotype + Risk_group + MTX_dose	Risk_group	0.869686	0.299469	2.52565	0.79742	47832
	Acute toxic encephalopathy	Gender + Age_at_dg + ALL_phenotype + Risk_group + MTX_dose	MTX_dose	0.884722	0.647264	1.20929	0.442391	47832
	Acute toxic encephalopathy	Gender + Age_at_dg + ALL_phenotype + Risk_group + MTX_dose	(Intercept)	0.0271775	0.00361273	0.204448	0.000461994	47833
	Acute toxic encephalopathy	Gender + Age_at_dg + ALL_phenotype + Risk_group + MTX_dose	CYP3A5_rs776746_1	1.41059	0.496244	4.00967	0.51866	47833
	Acute toxic encephalopathy	Gender + Age_at_dg + ALL_phenotype + Risk_group + MTX_dose	CYP3A5_rs776746_2	6.31913e-07	0		0.989122	47833
	Acute toxic encephalopathy	Gender + Age_at_dg + ALL_phenotype + Risk_group + MTX_dose	Gender	2.06786	0.913838	4.67921	0.0812041	47833
	Acute toxic encephalopathy	Gender + Age_at_dg + ALL_phenotype + Risk_group + MTX_dose	Age_at_dg	1.17568	1.07676	1.28369	0.000307081	47833
	Acute toxic encephalopathy	Gender + Age_at_dg + ALL_phenotype + Risk_group + MTX_dose	ALL_phenotype	0.973884	0.592664	1.60032	0.916828	47833
	Acute toxic encephalopathy	Gender + Age_at_dg + ALL_phenotype + Risk_group + MTX_dose	Risk_group	0.90547	0.277293	2.95671	0.869362	47833
	Acute toxic encephalopathy	Gender + Age_at_dg + ALL_phenotype + Risk_group + MTX_dose	MTX_dose	0.857734	0.624375	1.17831	0.343524	47833
	Acute toxic encephalopathy	Gender + Age_at_dg + ALL_phenotype + Risk_group + MTX_dose	(Intercept)	0.0344038	0.00478783	0.247215	0.000811242	47834
	Acute toxic encephalopathy	Gender + Age_at_dg + ALL_phenotype + Risk_group + MTX_dose	GSTP1_rs6591256_1	0.693445	0.304272	1.58038	0.38373	47834
	Acute toxic encephalopathy	Gender + Age_at_dg + ALL_phenotype + Risk_group + MTX_dose	GSTP1_rs6591256_2	0.643458	0.198008	2.09102	0.463411	47834
	Acute toxic encephalopathy	Gender + Age_at_dg + ALL_phenotype + Risk_group + MTX_dose	Gender	2.00911	0.918651	4.39395	0.0805538	47834
	Acute toxic encephalopathy	Gender + Age_at_dg + ALL_phenotype + Risk_group + MTX_dose	Age_at_dg	1.17561	1.07964	1.28012	0.000196371	47834
	Acute toxic encephalopathy	Gender + Age_at_dg + ALL_phenotype + Risk_group + MTX_dose	ALL_phenotype	0.991805	0.622824	1.57938	0.972346	47834
	Acute toxic encephalopathy	Gender + Age_at_dg + ALL_phenotype + Risk_group + MTX_dose	Risk_group	0.863202	0.292944	2.54354	0.789617	47834
	Acute toxic encephalopathy	Gender + Age_at_dg + ALL_phenotype + Risk_group + MTX_dose	MTX_dose	0.89267	0.653191	1.21995	0.476181	47834
	Acute toxic encephalopathy	Gender + Age_at_dg + ALL_phenotype + Risk_group + MTX_dose	(Intercept)	0.0341036	0.00443791	0.262073	0.00116584	47835
	Acute toxic encephalopathy	Gender + Age_at_dg + ALL_phenotype + Risk_group + MTX_dose	GSTP1_rs749174_1	0.484116	0.190924	1.22755	0.126482	47835
	Acute toxic encephalopathy	Gender + Age_at_dg + ALL_phenotype + Risk_group + MTX_dose	GSTP1_rs749174_2	1.0149	0.309815	3.3246	0.980515	47835
	Acute toxic encephalopathy	Gender + Age_at_dg + ALL_phenotype + Risk_group + MTX_dose	Gender	2.41498	1.04728	5.56882	0.0386044	47835
	Acute toxic encephalopathy	Gender + Age_at_dg + ALL_phenotype + Risk_group + MTX_dose	Age_at_dg	1.15976	1.06123	1.26744	0.00106776	47835
	Acute toxic encephalopathy	Gender + Age_at_dg + ALL_phenotype + Risk_group + MTX_dose	ALL_phenotype	1.07184	0.663248	1.73215	0.776943	47835
	Acute toxic encephalopathy	Gender + Age_at_dg + ALL_phenotype + Risk_group + MTX_dose	Risk_group	0.930325	0.286046	3.02575	0.904464	47835
	Acute toxic encephalopathy	Gender + Age_at_dg + ALL_phenotype + Risk_group + MTX_dose	MTX_dose	0.857999	0.623418	1.18085	0.347289	47835
	Acute toxic encephalopathy	Gender + Age_at_dg + ALL_phenotype + Risk_group + MTX_dose	(Intercept)	0.0298705	0.00431429	0.206812	0.000376035	47836
	Acute toxic encephalopathy	Gender + Age_at_dg + ALL_phenotype + Risk_group + MTX_dose	NQO2_rs1143684_1	0.823453	0.355573	1.90699	0.650285	47836
	Acute toxic encephalopathy	Gender + Age_at_dg + ALL_phenotype + Risk_group + MTX_dose	NQO2_rs1143684_2	1.22873	0.256374	5.88893	0.796699	47836
	Acute toxic encephalopathy	Gender + Age_at_dg + ALL_phenotype + Risk_group + MTX_dose	Gender	1.92769	0.888709	4.18136	0.0966443	47836
	Acute toxic encephalopathy	Gender + Age_at_dg + ALL_phenotype + Risk_group + MTX_dose	Age_at_dg	1.17347	1.07971	1.27538	0.000166506	47836
	Acute toxic encephalopathy	Gender + Age_at_dg + ALL_phenotype + Risk_group + MTX_dose	ALL_phenotype	0.975794	0.613356	1.5524	0.917616	47836
	Acute toxic encephalopathy	Gender + Age_at_dg + ALL_phenotype + Risk_group + MTX_dose	Risk_group	0.940525	0.322991	2.73874	0.910472	47836
	Acute toxic encephalopathy	Gender + Age_at_dg + ALL_phenotype + Risk_group + MTX_dose	MTX_dose	0.883191	0.645794	1.20786	0.436763	47836
	Acute toxic encephalopathy	Gender + Age_at_dg + ALL_phenotype + Risk_group + MTX_dose	(Intercept)	0.033866	0.00483394	0.237262	0.000653491	47837
	Acute toxic encephalopathy	Gender + Age_at_dg + ALL_phenotype + Risk_group + MTX_dose	NQO2_rs6955_1	0.794283	0.323391	1.95084	0.615407	47837
	Acute toxic encephalopathy	Gender + Age_at_dg + ALL_phenotype + Risk_group + MTX_dose	NQO2_rs6955_2	1.74596	0.191274	15.9373	0.621334	47837
	Acute toxic encephalopathy	Gender + Age_at_dg + ALL_phenotype + Risk_group + MTX_dose	Gender	1.88553	0.869439	4.08909	0.108325	47837
	Acute toxic encephalopathy	Gender + Age_at_dg + ALL_phenotype + Risk_group + MTX_dose	Age_at_dg	1.17189	1.0775	1.27454	0.000213569	47837
	Acute toxic encephalopathy	Gender + Age_at_dg + ALL_phenotype + Risk_group + MTX_dose	ALL_phenotype	0.990419	0.622901	1.57478	0.967544	47837
	Acute toxic encephalopathy	Gender + Age_at_dg + ALL_phenotype + Risk_group + MTX_dose	Risk_group	0.837392	0.288446	2.43105	0.744153	47837
	Acute toxic encephalopathy	Gender + Age_at_dg + ALL_phenotype + Risk_group + MTX_dose	MTX_dose	0.877183	0.641958	1.1986	0.410685	47837
	Acute toxic encephalopathy	Gender + Age_at_dg + ALL_phenotype + Risk_group + MTX_dose	(Intercept)	0.0447756	0.00614187	0.326424	0.00217958	47838
	Acute toxic encephalopathy	Gender + Age_at_dg + ALL_phenotype + Risk_group + MTX_dose	MTHFR_rs1801131_1	0.441003	0.185666	1.04749	0.0636135	47838
	Acute toxic encephalopathy	Gender + Age_at_dg + ALL_phenotype + Risk_group + MTX_dose	MTHFR_rs1801131_2	1.20909	0.373214	3.91706	0.751554	47838
	Acute toxic encephalopathy	Gender + Age_at_dg + ALL_phenotype + Risk_group + MTX_dose	Gender	2.00108	0.918063	4.3617	0.0809929	47838
	Acute toxic encephalopathy	Gender + Age_at_dg + ALL_phenotype + Risk_group + MTX_dose	Age_at_dg	1.18542	1.08724	1.29246	0.000115087	47838
	Acute toxic encephalopathy	Gender + Age_at_dg + ALL_phenotype + Risk_group + MTX_dose	ALL_phenotype	1.00753	0.633695	1.6019	0.974709	47838
	Acute toxic encephalopathy	Gender + Age_at_dg + ALL_phenotype + Risk_group + MTX_dose	Risk_group	0.808014	0.272239	2.39821	0.700929	47838
	Acute toxic encephalopathy	Gender + Age_at_dg + ALL_phenotype + Risk_group + MTX_dose	MTX_dose	0.848262	0.619217	1.16203	0.305441	47838
	Acute toxic encephalopathy	Gender + Age_at_dg + ALL_phenotype + Risk_group + MTX_dose	(Intercept)	0.0317946	0.00423051	0.238954	0.000805066	47839
	Acute toxic encephalopathy	Gender + Age_at_dg + ALL_phenotype + Risk_group + MTX_dose	NQO1_rs1043470_1	0.790212	0.276284	2.26011	0.660552	47839
	Acute toxic encephalopathy	Gender + Age_at_dg + ALL_phenotype + Risk_group + MTX_dose	NQO1_rs1043470_2	4.10284e-07	0		0.990597	47839
	Acute toxic encephalopathy	Gender + Age_at_dg + ALL_phenotype + Risk_group + MTX_dose	Gender	2.04661	0.905156	4.62752	0.0853232	47839
	Acute toxic encephalopathy	Gender + Age_at_dg + ALL_phenotype + Risk_group + MTX_dose	Age_at_dg	1.17278	1.07369	1.28102	0.000402372	47839
	Acute toxic encephalopathy	Gender + Age_at_dg + ALL_phenotype + Risk_group + MTX_dose	ALL_phenotype	0.973421	0.587572	1.61265	0.9167	47839
	Acute toxic encephalopathy	Gender + Age_at_dg + ALL_phenotype + Risk_group + MTX_dose	Risk_group	0.898018	0.278053	2.9003	0.857286	47839
	Acute toxic encephalopathy	Gender + Age_at_dg + ALL_phenotype + Risk_group + MTX_dose	MTX_dose	0.853307	0.621342	1.17187	0.327034	47839
	Acute toxic encephalopathy	Gender + Age_at_dg + ALL_phenotype + Risk_group + MTX_dose	(Intercept)	0.0185744	0.00240287	0.143582	0.000133414	47840
	Acute toxic encephalopathy	Gender + Age_at_dg + ALL_phenotype + Risk_group + MTX_dose	NQO1_rs1469908_1	1.94064	0.782496	4.81292	0.152506	47840
	Acute toxic encephalopathy	Gender + Age_at_dg + ALL_phenotype + Risk_group + MTX_dose	NQO1_rs1469908_2	2.29556	0.728224	7.2362	0.156019	47840
	Acute toxic encephalopathy	Gender + Age_at_dg + ALL_phenotype + Risk_group + MTX_dose	Gender	2.07725	0.95069	4.53879	0.0667733	47840
	Acute toxic encephalopathy	Gender + Age_at_dg + ALL_phenotype + Risk_group + MTX_dose	Age_at_dg	1.18415	1.0864	1.29071	0.000120515	47840
	Acute toxic encephalopathy	Gender + Age_at_dg + ALL_phenotype + Risk_group + MTX_dose	ALL_phenotype	1.02595	0.64403	1.63436	0.914118	47840
	Acute toxic encephalopathy	Gender + Age_at_dg + ALL_phenotype + Risk_group + MTX_dose	Risk_group	0.799485	0.272607	2.34468	0.683518	47840
	Acute toxic encephalopathy	Gender + Age_at_dg + ALL_phenotype + Risk_group + MTX_dose	MTX_dose	0.870248	0.635226	1.19223	0.386876	47840
	Acute toxic encephalopathy	Gender + Age_at_dg + ALL_phenotype + Risk_group + MTX_dose	(Intercept)	0.0256795	0.00358522	0.183932	0.000266814	47841
	Acute toxic encephalopathy	Gender + Age_at_dg + ALL_phenotype + Risk_group + MTX_dose	NQO1_rs1800566_1	1.62601	0.725785	3.64282	0.237513	47841
	Acute toxic encephalopathy	Gender + Age_at_dg + ALL_phenotype + Risk_group + MTX_dose	NQO1_rs1800566_2	1.34499	0.14649	12.349	0.793315	47841
	Acute toxic encephalopathy	Gender + Age_at_dg + ALL_phenotype + Risk_group + MTX_dose	Gender	1.96965	0.90677	4.27839	0.0867634	47841
	Acute toxic encephalopathy	Gender + Age_at_dg + ALL_phenotype + Risk_group + MTX_dose	Age_at_dg	1.17732	1.08145	1.28169	0.000165371	47841
	Acute toxic encephalopathy	Gender + Age_at_dg + ALL_phenotype + Risk_group + MTX_dose	ALL_phenotype	1.00047	0.628522	1.59253	0.998422	47841
	Acute toxic encephalopathy	Gender + Age_at_dg + ALL_phenotype + Risk_group + MTX_dose	Risk_group	0.818955	0.281928	2.37893	0.713547	47841
	Acute toxic encephalopathy	Gender + Age_at_dg + ALL_phenotype + Risk_group + MTX_dose	MTX_dose	0.879295	0.640689	1.20676	0.425797	47841
	Acute toxic encephalopathy	Gender + Age_at_dg + ALL_phenotype + Risk_group + MTX_dose	(Intercept)	0.0364756	0.00514245	0.258724	0.000924313	47842
	Acute toxic encephalopathy	Gender + Age_at_dg + ALL_phenotype + Risk_group + MTX_dose	NQO2_rs4149352_1	0.537596	0.207145	1.3952	0.202118	47842
	Acute toxic encephalopathy	Gender + Age_at_dg + ALL_phenotype + Risk_group + MTX_dose	NQO2_rs4149352_2	0.953684	0.20292	4.48213	0.952106	47842
	Acute toxic encephalopathy	Gender + Age_at_dg + ALL_phenotype + Risk_group + MTX_dose	Gender	1.9566	0.877523	4.3626	0.100871	47842
	Acute toxic encephalopathy	Gender + Age_at_dg + ALL_phenotype + Risk_group + MTX_dose	Age_at_dg	1.18339	1.08594	1.28959	0.000122899	47842
	Acute toxic encephalopathy	Gender + Age_at_dg + ALL_phenotype + Risk_group + MTX_dose	ALL_phenotype	0.916359	0.551	1.52398	0.736445	47842
	Acute toxic encephalopathy	Gender + Age_at_dg + ALL_phenotype + Risk_group + MTX_dose	Risk_group	0.853455	0.287648	2.53221	0.775199	47842
	Acute toxic encephalopathy	Gender + Age_at_dg + ALL_phenotype + Risk_group + MTX_dose	MTX_dose	0.857237	0.623162	1.17924	0.343776	47842
	Acute toxic encephalopathy	Gender + Age_at_dg + ALL_phenotype + Risk_group + MTX_dose	(Intercept)	0.0299356	0.0043039	0.208215	0.000391503	47843
	Acute toxic encephalopathy	Gender + Age_at_dg + ALL_phenotype + Risk_group + MTX_dose	RARG_rs2229774_1	1.07997	0.387845	3.00721	0.882944	47843
	Acute toxic encephalopathy	Gender + Age_at_dg + ALL_phenotype + Risk_group + MTX_dose	RARG_rs2229774_2	4.36346e-06	0		0.990427	47843
	Acute toxic encephalopathy	Gender + Age_at_dg + ALL_phenotype + Risk_group + MTX_dose	Gender	1.91246	0.883329	4.14058	0.0999251	47843
	Acute toxic encephalopathy	Gender + Age_at_dg + ALL_phenotype + Risk_group + MTX_dose	Age_at_dg	1.17168	1.0775	1.27409	0.00021054	47843
	Acute toxic encephalopathy	Gender + Age_at_dg + ALL_phenotype + Risk_group + MTX_dose	ALL_phenotype	0.977824	0.613825	1.55767	0.924791	47843
	Acute toxic encephalopathy	Gender + Age_at_dg + ALL_phenotype + Risk_group + MTX_dose	Risk_group	0.852346	0.292419	2.48443	0.769749	47843
	Acute toxic encephalopathy	Gender + Age_at_dg + ALL_phenotype + Risk_group + MTX_dose	MTX_dose	0.88656	0.649348	1.21043	0.448509	47843
	Acute toxic encephalopathy	Gender + Age_at_dg + ALL_phenotype + Risk_group + MTX_dose	(Intercept)	0.0421746	0.00563527	0.315637	0.00204975	47844
	Acute toxic encephalopathy	Gender + Age_at_dg + ALL_phenotype + Risk_group + MTX_dose	SLC22A17_rs12882406_1	0.475757	0.191996	1.1789	0.108602	47844
	Acute toxic encephalopathy	Gender + Age_at_dg + ALL_phenotype + Risk_group + MTX_dose	SLC22A17_rs12882406_2	1.49392	0.574185	3.8869	0.410631	47844
	Acute toxic encephalopathy	Gender + Age_at_dg + ALL_phenotype + Risk_group + MTX_dose	Gender	2.13696	0.971378	4.70114	0.0590516	47844
	Acute toxic encephalopathy	Gender + Age_at_dg + ALL_phenotype + Risk_group + MTX_dose	Age_at_dg	1.1718	1.07629	1.2758	0.000257518	47844
	Acute toxic encephalopathy	Gender + Age_at_dg + ALL_phenotype + Risk_group + MTX_dose	ALL_phenotype	0.980799	0.612856	1.56965	0.935593	47844
	Acute toxic encephalopathy	Gender + Age_at_dg + ALL_phenotype + Risk_group + MTX_dose	Risk_group	0.740908	0.248622	2.20794	0.590388	47844
	Acute toxic encephalopathy	Gender + Age_at_dg + ALL_phenotype + Risk_group + MTX_dose	MTX_dose	0.874616	0.638119	1.19876	0.404898	47844
	Acute toxic encephalopathy	Gender + Age_at_dg + ALL_phenotype + Risk_group + MTX_dose	(Intercept)	0.0410277	0.00576697	0.291881	0.00142228	47845
	Acute toxic encephalopathy	Gender + Age_at_dg + ALL_phenotype + Risk_group + MTX_dose	SLC22A17_rs4982753_1	0.513267	0.210732	1.25013	0.141978	47845
	Acute toxic encephalopathy	Gender + Age_at_dg + ALL_phenotype + Risk_group + MTX_dose	SLC22A17_rs4982753_2	1.41934	0.441517	4.56276	0.556673	47845
	Acute toxic encephalopathy	Gender + Age_at_dg + ALL_phenotype + Risk_group + MTX_dose	Gender	2.02328	0.924725	4.42688	0.0777156	47845
	Acute toxic encephalopathy	Gender + Age_at_dg + ALL_phenotype + Risk_group + MTX_dose	Age_at_dg	1.17725	1.08203	1.28086	0.000149467	47845
	Acute toxic encephalopathy	Gender + Age_at_dg + ALL_phenotype + Risk_group + MTX_dose	ALL_phenotype	1.01703	0.636559	1.62489	0.943701	47845
	Acute toxic encephalopathy	Gender + Age_at_dg + ALL_phenotype + Risk_group + MTX_dose	Risk_group	0.781927	0.26756	2.28513	0.653006	47845
	Acute toxic encephalopathy	Gender + Age_at_dg + ALL_phenotype + Risk_group + MTX_dose	MTX_dose	0.860681	0.628217	1.17916	0.350298	47845
	Acute toxic encephalopathy	Gender + Age_at_dg + ALL_phenotype + Risk_group + MTX_dose	(Intercept)	0.0345889	0.00442376	0.270447	0.00134458	47846
	Acute toxic encephalopathy	Gender + Age_at_dg + ALL_phenotype + Risk_group + MTX_dose	SLC22A6_rs10897310_1	0.789489	0.347663	1.79281	0.572159	47846
	Acute toxic encephalopathy	Gender + Age_at_dg + ALL_phenotype + Risk_group + MTX_dose	SLC22A6_rs10897310_2	0.527598	0.141773	1.96342	0.340235	47846
	Acute toxic encephalopathy	Gender + Age_at_dg + ALL_phenotype + Risk_group + MTX_dose	Gender	2.08738	0.944766	4.61189	0.0688324	47846
	Acute toxic encephalopathy	Gender + Age_at_dg + ALL_phenotype + Risk_group + MTX_dose	Age_at_dg	1.163	1.0683	1.2661	0.000492975	47846
	Acute toxic encephalopathy	Gender + Age_at_dg + ALL_phenotype + Risk_group + MTX_dose	ALL_phenotype	1.02454	0.646124	1.6246	0.917889	47846
	Acute toxic encephalopathy	Gender + Age_at_dg + ALL_phenotype + Risk_group + MTX_dose	Risk_group	0.997401	0.31195	3.189	0.996499	47846
	Acute toxic encephalopathy	Gender + Age_at_dg + ALL_phenotype + Risk_group + MTX_dose	MTX_dose	0.862265	0.629544	1.18102	0.355823	47846
	Acute toxic encephalopathy	Gender + Age_at_dg + ALL_phenotype + Risk_group + MTX_dose	(Intercept)	0.0234893	0.00308293	0.178969	0.000293838	47847
	Acute toxic encephalopathy	Gender + Age_at_dg + ALL_phenotype + Risk_group + MTX_dose	SLC22A6_rs6591722_1	1.27114	0.568718	2.84112	0.558777	47847
	Acute toxic encephalopathy	Gender + Age_at_dg + ALL_phenotype + Risk_group + MTX_dose	SLC22A6_rs6591722_2	0.513337	0.108542	2.42777	0.400265	47847
	Acute toxic encephalopathy	Gender + Age_at_dg + ALL_phenotype + Risk_group + MTX_dose	Gender	2.12113	0.958008	4.6964	0.0637083	47847
	Acute toxic encephalopathy	Gender + Age_at_dg + ALL_phenotype + Risk_group + MTX_dose	Age_at_dg	1.16999	1.07336	1.27531	0.000357307	47847
	Acute toxic encephalopathy	Gender + Age_at_dg + ALL_phenotype + Risk_group + MTX_dose	ALL_phenotype	1.02338	0.645109	1.62345	0.921805	47847
	Acute toxic encephalopathy	Gender + Age_at_dg + ALL_phenotype + Risk_group + MTX_dose	Risk_group	1.05568	0.32948	3.3825	0.927326	47847
	Acute toxic encephalopathy	Gender + Age_at_dg + ALL_phenotype + Risk_group + MTX_dose	MTX_dose	0.87297	0.63927	1.1921	0.392765	47847
	Acute toxic encephalopathy	Gender + Age_at_dg + ALL_phenotype + Risk_group + MTX_dose	(Intercept)	0.0320191	0.00442982	0.231436	0.000649264	47848
	Acute toxic encephalopathy	Gender + Age_at_dg + ALL_phenotype + Risk_group + MTX_dose	SLC22A7_rs2270860_1	0.820898	0.365937	1.8415	0.632101	47848
	Acute toxic encephalopathy	Gender + Age_at_dg + ALL_phenotype + Risk_group + MTX_dose	SLC22A7_rs2270860_2	1.13763	0.305946	4.23018	0.847393	47848
	Acute toxic encephalopathy	Gender + Age_at_dg + ALL_phenotype + Risk_group + MTX_dose	Gender	1.91802	0.884925	4.15718	0.0988941	47848
	Acute toxic encephalopathy	Gender + Age_at_dg + ALL_phenotype + Risk_group + MTX_dose	Age_at_dg	1.17397	1.0784	1.27801	0.000213649	47848
	Acute toxic encephalopathy	Gender + Age_at_dg + ALL_phenotype + Risk_group + MTX_dose	ALL_phenotype	0.961475	0.604602	1.529	0.868165	47848
	Acute toxic encephalopathy	Gender + Age_at_dg + ALL_phenotype + Risk_group + MTX_dose	Risk_group	0.8671	0.297568	2.52669	0.793836	47848
	Acute toxic encephalopathy	Gender + Age_at_dg + ALL_phenotype + Risk_group + MTX_dose	MTX_dose	0.884719	0.648187	1.20757	0.440291	47848
	Acute toxic encephalopathy	Gender + Age_at_dg + ALL_phenotype + Risk_group + MTX_dose	(Intercept)	0.0240266	0.00319713	0.180561	0.000290768	47849
	Acute toxic encephalopathy	Gender + Age_at_dg + ALL_phenotype + Risk_group + MTX_dose	SLC22A7_rs4149178_1	1.43591	0.624083	3.30378	0.394762	47849
	Acute toxic encephalopathy	Gender + Age_at_dg + ALL_phenotype + Risk_group + MTX_dose	SLC22A7_rs4149178_2	2.17479	0.242887	19.473	0.487259	47849
	Acute toxic encephalopathy	Gender + Age_at_dg + ALL_phenotype + Risk_group + MTX_dose	Gender	2.04179	0.921296	4.52503	0.0787299	47849
	Acute toxic encephalopathy	Gender + Age_at_dg + ALL_phenotype + Risk_group + MTX_dose	Age_at_dg	1.19183	1.09412	1.29827	5.79176e-05	47849
	Acute toxic encephalopathy	Gender + Age_at_dg + ALL_phenotype + Risk_group + MTX_dose	ALL_phenotype	1.0068	0.626406	1.61819	0.977671	47849
	Acute toxic encephalopathy	Gender + Age_at_dg + ALL_phenotype + Risk_group + MTX_dose	Risk_group	0.838479	0.28171	2.49564	0.751571	47849
	Acute toxic encephalopathy	Gender + Age_at_dg + ALL_phenotype + Risk_group + MTX_dose	MTX_dose	0.862959	0.627572	1.18663	0.364417	47849
	Acute toxic encephalopathy	Gender + Age_at_dg + ALL_phenotype + Risk_group + MTX_dose	(Intercept)	0.0223517	0.00294243	0.169791	0.000238772	47850
	Acute toxic encephalopathy	Gender + Age_at_dg + ALL_phenotype + Risk_group + MTX_dose	SLC22A8_rs2276299_1	0.966353	0.388738	2.40223	0.941275	47850
	Acute toxic encephalopathy	Gender + Age_at_dg + ALL_phenotype + Risk_group + MTX_dose	SLC22A8_rs2276299_2	3.53067	0.686316	18.1631	0.131156	47850
	Acute toxic encephalopathy	Gender + Age_at_dg + ALL_phenotype + Risk_group + MTX_dose	Gender	2.10384	0.950035	4.65894	0.0667082	47850
	Acute toxic encephalopathy	Gender + Age_at_dg + ALL_phenotype + Risk_group + MTX_dose	Age_at_dg	1.16843	1.0723	1.27317	0.000379717	47850
	Acute toxic encephalopathy	Gender + Age_at_dg + ALL_phenotype + Risk_group + MTX_dose	ALL_phenotype	1.0571	0.665252	1.67976	0.814193	47850
	Acute toxic encephalopathy	Gender + Age_at_dg + ALL_phenotype + Risk_group + MTX_dose	Risk_group	1.04909	0.326188	3.37407	0.93592	47850
	Acute toxic encephalopathy	Gender + Age_at_dg + ALL_phenotype + Risk_group + MTX_dose	MTX_dose	0.88363	0.645652	1.20932	0.439645	47850
	Acute toxic encephalopathy	Gender + Age_at_dg + ALL_phenotype + Risk_group + MTX_dose	(Intercept)	0.0316671	0.00454407	0.220685	0.000491305	47851
	Acute toxic encephalopathy	Gender + Age_at_dg + ALL_phenotype + Risk_group + MTX_dose	SLC28A3_rs7853758_1	0.88304	0.360719	2.16168	0.785381	47851
	Acute toxic encephalopathy	Gender + Age_at_dg + ALL_phenotype + Risk_group + MTX_dose	SLC28A3_rs7853758_2	3.69331e-07	0		0.989876	47851
	Acute toxic encephalopathy	Gender + Age_at_dg + ALL_phenotype + Risk_group + MTX_dose	Gender	1.97031	0.908982	4.27085	0.0857556	47851
	Acute toxic encephalopathy	Gender + Age_at_dg + ALL_phenotype + Risk_group + MTX_dose	Age_at_dg	1.16994	1.07607	1.27199	0.00023484	47851
	Acute toxic encephalopathy	Gender + Age_at_dg + ALL_phenotype + Risk_group + MTX_dose	ALL_phenotype	0.97654	0.612458	1.55705	0.920556	47851
	Acute toxic encephalopathy	Gender + Age_at_dg + ALL_phenotype + Risk_group + MTX_dose	Risk_group	0.844163	0.288842	2.46713	0.756859	47851
	Acute toxic encephalopathy	Gender + Age_at_dg + ALL_phenotype + Risk_group + MTX_dose	MTX_dose	0.888745	0.651221	1.2129	0.457236	47851
	Acute toxic encephalopathy	Gender + Age_at_dg + ALL_phenotype + Risk_group + MTX_dose	(Intercept)	0.0358852	0.00513083	0.250982	0.000799424	47852
	Acute toxic encephalopathy	Gender + Age_at_dg + ALL_phenotype + Risk_group + MTX_dose	SLC28A3_rs7867504_1	0.697803	0.315819	1.5418	0.373681	47852
	Acute toxic encephalopathy	Gender + Age_at_dg + ALL_phenotype + Risk_group + MTX_dose	SLC28A3_rs7867504_2	0.640052	0.133664	3.0649	0.576578	47852
	Acute toxic encephalopathy	Gender + Age_at_dg + ALL_phenotype + Risk_group + MTX_dose	Gender	1.94131	0.892871	4.22086	0.0941216	47852
	Acute toxic encephalopathy	Gender + Age_at_dg + ALL_phenotype + Risk_group + MTX_dose	Age_at_dg	1.17258	1.07831	1.27509	0.000196794	47852
	Acute toxic encephalopathy	Gender + Age_at_dg + ALL_phenotype + Risk_group + MTX_dose	ALL_phenotype	1.00246	0.629394	1.59667	0.99173	47852
	Acute toxic encephalopathy	Gender + Age_at_dg + ALL_phenotype + Risk_group + MTX_dose	Risk_group	0.862754	0.296148	2.51342	0.786697	47852
	Acute toxic encephalopathy	Gender + Age_at_dg + ALL_phenotype + Risk_group + MTX_dose	MTX_dose	0.882915	0.646774	1.20527	0.432915	47852
	Acute toxic encephalopathy	Gender + Age_at_dg + ALL_phenotype + Risk_group + MTX_dose	(Intercept)	0.0238973	0.00321527	0.177615	0.00026364	47853
	Acute toxic encephalopathy	Gender + Age_at_dg + ALL_phenotype + Risk_group + MTX_dose	SLC28A3_rs885004_1	1.43602	0.620106	3.32548	0.398315	47853
	Acute toxic encephalopathy	Gender + Age_at_dg + ALL_phenotype + Risk_group + MTX_dose	SLC28A3_rs885004_2	1.31683e-06	0		0.987054	47853
	Acute toxic encephalopathy	Gender + Age_at_dg + ALL_phenotype + Risk_group + MTX_dose	Gender	1.9789	0.899525	4.35347	0.0897409	47853
	Acute toxic encephalopathy	Gender + Age_at_dg + ALL_phenotype + Risk_group + MTX_dose	Age_at_dg	1.16271	1.0672	1.26676	0.000566207	47853
	Acute toxic encephalopathy	Gender + Age_at_dg + ALL_phenotype + Risk_group + MTX_dose	ALL_phenotype	1.03687	0.655611	1.63985	0.876962	47853
	Acute toxic encephalopathy	Gender + Age_at_dg + ALL_phenotype + Risk_group + MTX_dose	Risk_group	1.0962	0.344442	3.48871	0.87642	47853
	Acute toxic encephalopathy	Gender + Age_at_dg + ALL_phenotype + Risk_group + MTX_dose	MTX_dose	0.87364	0.639102	1.19425	0.397006	47853
	Acute toxic encephalopathy	Gender + Age_at_dg + ALL_phenotype + Risk_group + MTX_dose	(Intercept)	0.0346384	0.00486403	0.246672	0.000786547	47854
	Acute toxic encephalopathy	Gender + Age_at_dg + ALL_phenotype + Risk_group + MTX_dose	ABCB1_dom_rs10280101_1	1.10939	0.398853	3.08571	0.842343	47854
	Acute toxic encephalopathy	Gender + Age_at_dg + ALL_phenotype + Risk_group + MTX_dose	Gender	1.95296	0.875129	4.35828	0.102191	47854
	Acute toxic encephalopathy	Gender + Age_at_dg + ALL_phenotype + Risk_group + MTX_dose	Age_at_dg	1.17772	1.08059	1.28358	0.000195458	47854
	Acute toxic encephalopathy	Gender + Age_at_dg + ALL_phenotype + Risk_group + MTX_dose	ALL_phenotype	0.925615	0.558573	1.53384	0.764206	47854
	Acute toxic encephalopathy	Gender + Age_at_dg + ALL_phenotype + Risk_group + MTX_dose	Risk_group	0.738899	0.249249	2.19047	0.58523	47854
	Acute toxic encephalopathy	Gender + Age_at_dg + ALL_phenotype + Risk_group + MTX_dose	MTX_dose	0.862322	0.628622	1.1829	0.358369	47854
	Acute toxic encephalopathy	Gender + Age_at_dg + ALL_phenotype + Risk_group + MTX_dose	(Intercept)	0.0289706	0.00411558	0.203932	0.000375272	47855
	Acute toxic encephalopathy	Gender + Age_at_dg + ALL_phenotype + Risk_group + MTX_dose	ABCB1_dom_rs11760837_1	1.37257	0.529199	3.56001	0.514875	47855
	Acute toxic encephalopathy	Gender + Age_at_dg + ALL_phenotype + Risk_group + MTX_dose	Gender	1.98176	0.910642	4.31276	0.0846974	47855
	Acute toxic encephalopathy	Gender + Age_at_dg + ALL_phenotype + Risk_group + MTX_dose	Age_at_dg	1.17303	1.07854	1.2758	0.000195715	47855
	Acute toxic encephalopathy	Gender + Age_at_dg + ALL_phenotype + Risk_group + MTX_dose	ALL_phenotype	0.986688	0.622409	1.56417	0.954539	47855
	Acute toxic encephalopathy	Gender + Age_at_dg + ALL_phenotype + Risk_group + MTX_dose	Risk_group	0.834481	0.28618	2.43329	0.740348	47855
	Acute toxic encephalopathy	Gender + Age_at_dg + ALL_phenotype + Risk_group + MTX_dose	MTX_dose	0.879375	0.644237	1.20034	0.418091	47855
	Acute toxic encephalopathy	Gender + Age_at_dg + ALL_phenotype + Risk_group + MTX_dose	(Intercept)	0.0482061	0.00673509	0.345033	0.0025302	47856
	Acute toxic encephalopathy	Gender + Age_at_dg + ALL_phenotype + Risk_group + MTX_dose	ABCB1_dom_rs1202179_1	0.471406	0.210363	1.05638	0.0677354	47856
	Acute toxic encephalopathy	Gender + Age_at_dg + ALL_phenotype + Risk_group + MTX_dose	Gender	1.86544	0.860648	4.04333	0.11416	47856
	Acute toxic encephalopathy	Gender + Age_at_dg + ALL_phenotype + Risk_group + MTX_dose	Age_at_dg	1.17854	1.08276	1.28279	0.000145395	47856
	Acute toxic encephalopathy	Gender + Age_at_dg + ALL_phenotype + Risk_group + MTX_dose	ALL_phenotype	0.958489	0.600852	1.529	0.858771	47856
	Acute toxic encephalopathy	Gender + Age_at_dg + ALL_phenotype + Risk_group + MTX_dose	Risk_group	0.829701	0.283315	2.42982	0.73345	47856
	Acute toxic encephalopathy	Gender + Age_at_dg + ALL_phenotype + Risk_group + MTX_dose	MTX_dose	0.85325	0.62324	1.16815	0.322054	47856
	Acute toxic encephalopathy	Gender + Age_at_dg + ALL_phenotype + Risk_group + MTX_dose	(Intercept)	0.0352531	0.00493003	0.252083	0.000859309	47857
	Acute toxic encephalopathy	Gender + Age_at_dg + ALL_phenotype + Risk_group + MTX_dose	ABCB1_dom_rs3842_1	0.983648	0.397816	2.43219	0.971524	47857
	Acute toxic encephalopathy	Gender + Age_at_dg + ALL_phenotype + Risk_group + MTX_dose	Gender	1.94093	0.873033	4.3151	0.103759	47857
	Acute toxic encephalopathy	Gender + Age_at_dg + ALL_phenotype + Risk_group + MTX_dose	Age_at_dg	1.17986	1.08267	1.28577	0.000162588	47857
	Acute toxic encephalopathy	Gender + Age_at_dg + ALL_phenotype + Risk_group + MTX_dose	ALL_phenotype	0.917823	0.5544	1.51948	0.738836	47857
	Acute toxic encephalopathy	Gender + Age_at_dg + ALL_phenotype + Risk_group + MTX_dose	Risk_group	0.755524	0.255354	2.23539	0.612478	47857
	Acute toxic encephalopathy	Gender + Age_at_dg + ALL_phenotype + Risk_group + MTX_dose	MTX_dose	0.855592	0.623755	1.1736	0.333422	47857
	Acute toxic encephalopathy	Gender + Age_at_dg + ALL_phenotype + Risk_group + MTX_dose	(Intercept)	0.0298025	0.00420893	0.211025	0.000435046	47858
	Acute toxic encephalopathy	Gender + Age_at_dg + ALL_phenotype + Risk_group + MTX_dose	ABCB1_dom_rs9282564_1	1.20472	0.474859	3.05639	0.694978	47858
	Acute toxic encephalopathy	Gender + Age_at_dg + ALL_phenotype + Risk_group + MTX_dose	Gender	2.05624	0.935064	4.52174	0.0729722	47858
	Acute toxic encephalopathy	Gender + Age_at_dg + ALL_phenotype + Risk_group + MTX_dose	Age_at_dg	1.17243	1.07614	1.27735	0.000274656	47858
	Acute toxic encephalopathy	Gender + Age_at_dg + ALL_phenotype + Risk_group + MTX_dose	ALL_phenotype	0.955719	0.591176	1.54505	0.853382	47858
	Acute toxic encephalopathy	Gender + Age_at_dg + ALL_phenotype + Risk_group + MTX_dose	Risk_group	0.848425	0.287394	2.50466	0.765999	47858
	Acute toxic encephalopathy	Gender + Age_at_dg + ALL_phenotype + Risk_group + MTX_dose	MTX_dose	0.866973	0.63379	1.18595	0.371829	47858
	Acute toxic encephalopathy	Gender + Age_at_dg + ALL_phenotype + Risk_group + MTX_dose	(Intercept)	0.0391836	0.00533329	0.287881	0.00145356	47859
	Acute toxic encephalopathy	Gender + Age_at_dg + ALL_phenotype + Risk_group + MTX_dose	ABCC1_dom_rs212087_1	0.73743	0.339694	1.60086	0.441194	47859
	Acute toxic encephalopathy	Gender + Age_at_dg + ALL_phenotype + Risk_group + MTX_dose	Gender	1.89959	0.876599	4.11643	0.103907	47859
	Acute toxic encephalopathy	Gender + Age_at_dg + ALL_phenotype + Risk_group + MTX_dose	Age_at_dg	1.1735	1.07889	1.27641	0.000191161	47859
	Acute toxic encephalopathy	Gender + Age_at_dg + ALL_phenotype + Risk_group + MTX_dose	ALL_phenotype	0.976108	0.612641	1.55521	0.91895	47859
	Acute toxic encephalopathy	Gender + Age_at_dg + ALL_phenotype + Risk_group + MTX_dose	Risk_group	0.807359	0.276167	2.36027	0.695821	47859
	Acute toxic encephalopathy	Gender + Age_at_dg + ALL_phenotype + Risk_group + MTX_dose	MTX_dose	0.881896	0.645922	1.20408	0.428904	47859
	Acute toxic encephalopathy	Gender + Age_at_dg + ALL_phenotype + Risk_group + MTX_dose	(Intercept)	0.0315867	0.00387511	0.257468	0.00124872	47860
	Acute toxic encephalopathy	Gender + Age_at_dg + ALL_phenotype + Risk_group + MTX_dose	ABCC1_dom_rs212090_1	0.849365	0.371487	1.94198	0.69879	47860
	Acute toxic encephalopathy	Gender + Age_at_dg + ALL_phenotype + Risk_group + MTX_dose	Gender	2.02694	0.89481	4.59148	0.0903446	47860
	Acute toxic encephalopathy	Gender + Age_at_dg + ALL_phenotype + Risk_group + MTX_dose	Age_at_dg	1.17282	1.07429	1.28038	0.000370061	47860
	Acute toxic encephalopathy	Gender + Age_at_dg + ALL_phenotype + Risk_group + MTX_dose	ALL_phenotype	0.967383	0.584533	1.60099	0.897346	47860
	Acute toxic encephalopathy	Gender + Age_at_dg + ALL_phenotype + Risk_group + MTX_dose	Risk_group	0.957351	0.29621	3.09415	0.941948	47860
	Acute toxic encephalopathy	Gender + Age_at_dg + ALL_phenotype + Risk_group + MTX_dose	MTX_dose	0.853085	0.621551	1.17087	0.325328	47860
	Acute toxic encephalopathy	Gender + Age_at_dg + ALL_phenotype + Risk_group + MTX_dose	(Intercept)	0.0330195	0.00478213	0.227991	0.000540757	47861
	Acute toxic encephalopathy	Gender + Age_at_dg + ALL_phenotype + Risk_group + MTX_dose	ABCC1_dom_rs212091_1	0.624492	0.227894	1.71128	0.35997	47861
	Acute toxic encephalopathy	Gender + Age_at_dg + ALL_phenotype + Risk_group + MTX_dose	Gender	1.89764	0.876235	4.10967	0.104188	47861
	Acute toxic encephalopathy	Gender + Age_at_dg + ALL_phenotype + Risk_group + MTX_dose	Age_at_dg	1.17423	1.07964	1.2771	0.000178055	47861
	Acute toxic encephalopathy	Gender + Age_at_dg + ALL_phenotype + Risk_group + MTX_dose	ALL_phenotype	0.959983	0.602272	1.53015	0.863677	47861
	Acute toxic encephalopathy	Gender + Age_at_dg + ALL_phenotype + Risk_group + MTX_dose	Risk_group	0.836995	0.287429	2.43733	0.744202	47861
	Acute toxic encephalopathy	Gender + Age_at_dg + ALL_phenotype + Risk_group + MTX_dose	MTX_dose	0.888064	0.650408	1.21256	0.455013	47861
	Acute toxic encephalopathy	Gender + Age_at_dg + ALL_phenotype + Risk_group + MTX_dose	(Intercept)	0.0373468	0.00528279	0.264024	0.000985692	47862
	Acute toxic encephalopathy	Gender + Age_at_dg + ALL_phenotype + Risk_group + MTX_dose	ABCC1_dom_rs35587_1	0.717721	0.333432	1.54492	0.396462	47862
	Acute toxic encephalopathy	Gender + Age_at_dg + ALL_phenotype + Risk_group + MTX_dose	Gender	1.93954	0.895796	4.19943	0.0928024	47862
	Acute toxic encephalopathy	Gender + Age_at_dg + ALL_phenotype + Risk_group + MTX_dose	Age_at_dg	1.16927	1.07504	1.27175	0.000264239	47862
	Acute toxic encephalopathy	Gender + Age_at_dg + ALL_phenotype + Risk_group + MTX_dose	ALL_phenotype	0.96646	0.603511	1.54768	0.887076	47862
	Acute toxic encephalopathy	Gender + Age_at_dg + ALL_phenotype + Risk_group + MTX_dose	Risk_group	0.831641	0.285556	2.42203	0.735344	47862
	Acute toxic encephalopathy	Gender + Age_at_dg + ALL_phenotype + Risk_group + MTX_dose	MTX_dose	0.882116	0.646181	1.2042	0.4296	47862
	Acute toxic encephalopathy	Gender + Age_at_dg + ALL_phenotype + Risk_group + MTX_dose	(Intercept)	0.0289348	0.00381016	0.219734	0.000614837	47863
	Acute toxic encephalopathy	Gender + Age_at_dg + ALL_phenotype + Risk_group + MTX_dose	ABCC1_dom_rs35605_1	0.77267	0.315948	1.88961	0.571902	47863
	Acute toxic encephalopathy	Gender + Age_at_dg + ALL_phenotype + Risk_group + MTX_dose	Gender	2.00056	0.909808	4.399	0.0845492	47863
	Acute toxic encephalopathy	Gender + Age_at_dg + ALL_phenotype + Risk_group + MTX_dose	Age_at_dg	1.162	1.06717	1.26525	0.000546763	47863
	Acute toxic encephalopathy	Gender + Age_at_dg + ALL_phenotype + Risk_group + MTX_dose	ALL_phenotype	1.04519	0.659572	1.65626	0.850741	47863
	Acute toxic encephalopathy	Gender + Age_at_dg + ALL_phenotype + Risk_group + MTX_dose	Risk_group	1.05552	0.331339	3.36249	0.927172	47863
	Acute toxic encephalopathy	Gender + Age_at_dg + ALL_phenotype + Risk_group + MTX_dose	MTX_dose	0.868913	0.636183	1.18678	0.377025	47863
	Acute toxic encephalopathy	Gender + Age_at_dg + ALL_phenotype + Risk_group + MTX_dose	(Intercept)	0.0249611	0.00337505	0.184606	0.000300361	47864
	Acute toxic encephalopathy	Gender + Age_at_dg + ALL_phenotype + Risk_group + MTX_dose	ABCC1_dom_rs35626_1	1.06531	0.491259	2.31018	0.872717	47864
	Acute toxic encephalopathy	Gender + Age_at_dg + ALL_phenotype + Risk_group + MTX_dose	Gender	2.04929	0.93424	4.4952	0.0734099	47864
	Acute toxic encephalopathy	Gender + Age_at_dg + ALL_phenotype + Risk_group + MTX_dose	Age_at_dg	1.16406	1.06932	1.26721	0.000452802	47864
	Acute toxic encephalopathy	Gender + Age_at_dg + ALL_phenotype + Risk_group + MTX_dose	ALL_phenotype	1.0441	0.657736	1.65741	0.854772	47864
	Acute toxic encephalopathy	Gender + Age_at_dg + ALL_phenotype + Risk_group + MTX_dose	Risk_group	1.05328	0.328749	3.37464	0.930365	47864
	Acute toxic encephalopathy	Gender + Age_at_dg + ALL_phenotype + Risk_group + MTX_dose	MTX_dose	0.875924	0.641171	1.19663	0.405257	47864
	Acute toxic encephalopathy	Gender + Age_at_dg + ALL_phenotype + Risk_group + MTX_dose	(Intercept)	0.0339361	0.00440729	0.261308	0.00115952	47865
	Acute toxic encephalopathy	Gender + Age_at_dg + ALL_phenotype + Risk_group + MTX_dose	ABCC1_dom_rs3743527_1	0.82975	0.372936	1.84612	0.647379	47865
	Acute toxic encephalopathy	Gender + Age_at_dg + ALL_phenotype + Risk_group + MTX_dose	Gender	1.93623	0.874525	4.28687	0.103233	47865
	Acute toxic encephalopathy	Gender + Age_at_dg + ALL_phenotype + Risk_group + MTX_dose	Age_at_dg	1.15662	1.06108	1.26076	0.00094022	47865
	Acute toxic encephalopathy	Gender + Age_at_dg + ALL_phenotype + Risk_group + MTX_dose	ALL_phenotype	1.06076	0.671911	1.67464	0.80012	47865
	Acute toxic encephalopathy	Gender + Age_at_dg + ALL_phenotype + Risk_group + MTX_dose	Risk_group	0.967597	0.302461	3.09542	0.955725	47865
	Acute toxic encephalopathy	Gender + Age_at_dg + ALL_phenotype + Risk_group + MTX_dose	MTX_dose	0.855692	0.625092	1.17136	0.330678	47865
	Acute toxic encephalopathy	Gender + Age_at_dg + ALL_phenotype + Risk_group + MTX_dose	(Intercept)	0.0252515	0.00348977	0.182716	0.000268994	47866
	Acute toxic encephalopathy	Gender + Age_at_dg + ALL_phenotype + Risk_group + MTX_dose	ABCC1_dom_rs4148350_1	1.36883	0.488509	3.83551	0.550359	47866
	Acute toxic encephalopathy	Gender + Age_at_dg + ALL_phenotype + Risk_group + MTX_dose	Gender	2.0038	0.911418	4.40546	0.083767	47866
	Acute toxic encephalopathy	Gender + Age_at_dg + ALL_phenotype + Risk_group + MTX_dose	Age_at_dg	1.16454	1.06935	1.26821	0.000463419	47866
	Acute toxic encephalopathy	Gender + Age_at_dg + ALL_phenotype + Risk_group + MTX_dose	ALL_phenotype	1.02927	0.64843	1.63379	0.902596	47866
	Acute toxic encephalopathy	Gender + Age_at_dg + ALL_phenotype + Risk_group + MTX_dose	Risk_group	1.02268	0.319882	3.26953	0.969836	47866
	Acute toxic encephalopathy	Gender + Age_at_dg + ALL_phenotype + Risk_group + MTX_dose	MTX_dose	0.876003	0.641478	1.19627	0.404991	47866
	Acute toxic encephalopathy	Gender + Age_at_dg + ALL_phenotype + Risk_group + MTX_dose	(Intercept)	0.0267969	0.00368046	0.195104	0.000352324	47867
	Acute toxic encephalopathy	Gender + Age_at_dg + ALL_phenotype + Risk_group + MTX_dose	ABCC1_dom_rs8187858_1	0.887427	0.293366	2.68445	0.832518	47867
	Acute toxic encephalopathy	Gender + Age_at_dg + ALL_phenotype + Risk_group + MTX_dose	Gender	2.04136	0.930024	4.48069	0.0752175	47867
	Acute toxic encephalopathy	Gender + Age_at_dg + ALL_phenotype + Risk_group + MTX_dose	Age_at_dg	1.16327	1.06834	1.26663	0.000497558	47867
	Acute toxic encephalopathy	Gender + Age_at_dg + ALL_phenotype + Risk_group + MTX_dose	ALL_phenotype	1.02282	0.644796	1.62248	0.923623	47867
	Acute toxic encephalopathy	Gender + Age_at_dg + ALL_phenotype + Risk_group + MTX_dose	Risk_group	1.04332	0.325786	3.3412	0.943068	47867
	Acute toxic encephalopathy	Gender + Age_at_dg + ALL_phenotype + Risk_group + MTX_dose	MTX_dose	0.87419	0.640384	1.19336	0.397129	47867
	Acute toxic encephalopathy	Gender + Age_at_dg + ALL_phenotype + Risk_group + MTX_dose	(Intercept)	0.0419305	0.00578096	0.30413	0.00170443	47868
	Acute toxic encephalopathy	Gender + Age_at_dg + ALL_phenotype + Risk_group + MTX_dose	ABCC1_dom_rs212093_1	0.549351	0.248585	1.21402	0.138703	47868
	Acute toxic encephalopathy	Gender + Age_at_dg + ALL_phenotype + Risk_group + MTX_dose	Gender	2.06264	0.931411	4.56778	0.0742889	47868
	Acute toxic encephalopathy	Gender + Age_at_dg + ALL_phenotype + Risk_group + MTX_dose	Age_at_dg	1.18821	1.09021	1.29501	8.60645e-05	47868
	Acute toxic encephalopathy	Gender + Age_at_dg + ALL_phenotype + Risk_group + MTX_dose	ALL_phenotype	0.958061	0.587112	1.56338	0.863846	47868
	Acute toxic encephalopathy	Gender + Age_at_dg + ALL_phenotype + Risk_group + MTX_dose	Risk_group	0.755793	0.256978	2.22285	0.610961	47868
	Acute toxic encephalopathy	Gender + Age_at_dg + ALL_phenotype + Risk_group + MTX_dose	MTX_dose	0.880185	0.641934	1.20686	0.428085	47868
	Acute toxic encephalopathy	Gender + Age_at_dg + ALL_phenotype + Risk_group + MTX_dose	(Intercept)	0.0275952	0.00397024	0.191801	0.000284145	47869
	Acute toxic encephalopathy	Gender + Age_at_dg + ALL_phenotype + Risk_group + MTX_dose	ABCC2_dom_rs2273697_1	1.59414	0.741445	3.42749	0.232466	47869
	Acute toxic encephalopathy	Gender + Age_at_dg + ALL_phenotype + Risk_group + MTX_dose	Gender	1.91447	0.882337	4.15396	0.10033	47869
	Acute toxic encephalopathy	Gender + Age_at_dg + ALL_phenotype + Risk_group + MTX_dose	Age_at_dg	1.17258	1.0778	1.2757	0.000213702	47869
	Acute toxic encephalopathy	Gender + Age_at_dg + ALL_phenotype + Risk_group + MTX_dose	ALL_phenotype	0.985171	0.618899	1.56821	0.949773	47869
	Acute toxic encephalopathy	Gender + Age_at_dg + ALL_phenotype + Risk_group + MTX_dose	Risk_group	0.828501	0.284064	2.4164	0.730477	47869
	Acute toxic encephalopathy	Gender + Age_at_dg + ALL_phenotype + Risk_group + MTX_dose	MTX_dose	0.868216	0.634436	1.18814	0.377278	47869
	Acute toxic encephalopathy	Gender + Age_at_dg + ALL_phenotype + Risk_group + MTX_dose	(Intercept)	0.0319019	0.0042625	0.238765	0.000794521	47870
	Acute toxic encephalopathy	Gender + Age_at_dg + ALL_phenotype + Risk_group + MTX_dose	ABCC2_dom_rs3740066_1	0.613742	0.283225	1.32996	0.21598	47870
	Acute toxic encephalopathy	Gender + Age_at_dg + ALL_phenotype + Risk_group + MTX_dose	Gender	2.05337	0.93376	4.51545	0.0735286	47870
	Acute toxic encephalopathy	Gender + Age_at_dg + ALL_phenotype + Risk_group + MTX_dose	Age_at_dg	1.16748	1.07084	1.27283	0.000443497	47870
	Acute toxic encephalopathy	Gender + Age_at_dg + ALL_phenotype + Risk_group + MTX_dose	ALL_phenotype	1.0101	0.638426	1.59816	0.96575	47870
	Acute toxic encephalopathy	Gender + Age_at_dg + ALL_phenotype + Risk_group + MTX_dose	Risk_group	1.06	0.331249	3.39201	0.921782	47870
	Acute toxic encephalopathy	Gender + Age_at_dg + ALL_phenotype + Risk_group + MTX_dose	MTX_dose	0.876346	0.641147	1.19783	0.407748	47870
	Acute toxic encephalopathy	Gender + Age_at_dg + ALL_phenotype + Risk_group + MTX_dose	(Intercept)	0.0235731	0.00316833	0.175389	0.000252147	47871
	Acute toxic encephalopathy	Gender + Age_at_dg + ALL_phenotype + Risk_group + MTX_dose	ABCC2_dom_rs717620_1	1.15543	0.495951	2.69183	0.737769	47871
	Acute toxic encephalopathy	Gender + Age_at_dg + ALL_phenotype + Risk_group + MTX_dose	Gender	2.20415	0.98243	4.94516	0.0552374	47871
	Acute toxic encephalopathy	Gender + Age_at_dg + ALL_phenotype + Risk_group + MTX_dose	Age_at_dg	1.17326	1.07551	1.27989	0.000318169	47871
	Acute toxic encephalopathy	Gender + Age_at_dg + ALL_phenotype + Risk_group + MTX_dose	ALL_phenotype	1.01538	0.625891	1.64725	0.9507	47871
	Acute toxic encephalopathy	Gender + Age_at_dg + ALL_phenotype + Risk_group + MTX_dose	Risk_group	1.02563	0.318916	3.2984	0.966131	47871
	Acute toxic encephalopathy	Gender + Age_at_dg + ALL_phenotype + Risk_group + MTX_dose	MTX_dose	0.861044	0.628365	1.17988	0.351938	47871
	Acute toxic encephalopathy	Gender + Age_at_dg + ALL_phenotype + Risk_group + MTX_dose	(Intercept)	0.0278779	0.00388006	0.200301	0.000373458	47872
	Acute toxic encephalopathy	Gender + Age_at_dg + ALL_phenotype + Risk_group + MTX_dose	ABCG2_dom_rs1564481_1	1.28879	0.566652	2.93122	0.545079	47872
	Acute toxic encephalopathy	Gender + Age_at_dg + ALL_phenotype + Risk_group + MTX_dose	Gender	1.94137	0.890571	4.23202	0.0952134	47872
	Acute toxic encephalopathy	Gender + Age_at_dg + ALL_phenotype + Risk_group + MTX_dose	Age_at_dg	1.17358	1.07885	1.27663	0.000193495	47872
	Acute toxic encephalopathy	Gender + Age_at_dg + ALL_phenotype + Risk_group + MTX_dose	ALL_phenotype	0.949339	0.593548	1.5184	0.828232	47872
	Acute toxic encephalopathy	Gender + Age_at_dg + ALL_phenotype + Risk_group + MTX_dose	Risk_group	0.789408	0.267291	2.33141	0.668661	47872
	Acute toxic encephalopathy	Gender + Age_at_dg + ALL_phenotype + Risk_group + MTX_dose	MTX_dose	0.882408	0.64578	1.20574	0.432221	47872
	Acute toxic encephalopathy	Gender + Age_at_dg + ALL_phenotype + Risk_group + MTX_dose	(Intercept)	0.0372559	0.00517539	0.268192	0.00108775	47873
	Acute toxic encephalopathy	Gender + Age_at_dg + ALL_phenotype + Risk_group + MTX_dose	BCL2_dom_rs1564483_1	0.745014	0.339914	1.6329	0.462208	47873
	Acute toxic encephalopathy	Gender + Age_at_dg + ALL_phenotype + Risk_group + MTX_dose	Gender	2.08062	0.94248	4.5932	0.0697737	47873
	Acute toxic encephalopathy	Gender + Age_at_dg + ALL_phenotype + Risk_group + MTX_dose	Age_at_dg	1.17856	1.08228	1.2834	0.000157721	47873
	Acute toxic encephalopathy	Gender + Age_at_dg + ALL_phenotype + Risk_group + MTX_dose	ALL_phenotype	0.973013	0.60022	1.57734	0.91162	47873
[truncated: 634 more rows]

## Sheet: Table S4b
	Table S4b: Results of acute toxic encephalopathy case-control study in the Joined validation cohort
	Target	Variable	OR	CI.L	CI.H	p Value	Model
	Seizure	ABCB1_rs2032582_AG					8157
	Seizure	ABCB1_rs2032582_GT	1.08301	0.316221	3.70912	0.898974	8157
	Seizure	ABCB1_rs2032582_TA	6.11067e-08	0		0.998635	8157
	Seizure	ABCB1_rs2032582_TT	2.88092	0.700874	11.842	0.14233	8157
	Seizure	ABCB1_rs1045642_add_1	0.311267	0.0845032	1.14655	0.0793584	8158
	Seizure	ABCB1_rs1045642_add_2	0.399097	0.0896537	1.7766	0.227946	8158
	Seizure	ABCB1_rs1045642_dom_1	0.336217	0.0971107	1.16405	0.0853855	8159
	Seizure	ABCB1_rs1045642_rec_1	0.905393	0.290956	2.81739	0.863754	8160
	Seizure	ABCB1_rs1128503_add_1	1.4057	0.41149	4.80207	0.58692	8161
	Seizure	ABCB1_rs1128503_add_2	2.97626	0.654719	13.5297	0.158021	8161
	Seizure	ABCB1_rs1128503_dom_1	1.67636	0.520675	5.3972	0.386485	8162
	Seizure	ABCB1_rs1128503_rec_1	2.32781	0.694508	7.80223	0.170927	8163
	Seizure	ABCG2_rs2231142_add_1	1.24666	0.340339	4.56648	0.739259	8164
	Seizure	ABCG2_rs2231142_add_2					8164
	Seizure	ABCG2_rs2231142_dom_1	1.24666	0.340339	4.56648	0.739259	8165
	Seizure	ABCG2_rs2231142_rec_1					8166
	Seizure	GSTP1_rs1695_add_1	2.76567	0.822552	9.29905	0.100122	8167
	Seizure	GSTP1_rs1695_add_2	4.04252	0.653874	24.9925	0.132863	8167
	Seizure	GSTP1_rs1695_dom_1	2.83267	0.848288	9.45909	0.0905426	8168
	Seizure	GSTP1_rs1695_rec_1	1.65822	0.385929	7.1249	0.496536	8169
	Seizure	ABCB1_rs1045642_combination_ABCG2_rs2231142_1	5.6442e+08	0		0.998646	8170
	SLS	ABCB1_rs2032582_AG	4.70949e-09	0		0.999147	8297
	SLS	ABCB1_rs2032582_GT	0.813645	0.156055	4.2422	0.806625	8297
	SLS	ABCB1_rs2032582_TA	9.50484e+08	0		0.999103	8297
	SLS	ABCB1_rs2032582_TT	0.700578	0.114491	4.28687	0.700208	8297
	SLS	ABCB1_rs1045642_add_1	0.988482	0.251528	3.88465	0.986763	8298
	SLS	ABCB1_rs1045642_add_2	0.228435	0.0241879	2.15738	0.197455	8298
	SLS	ABCB1_rs1045642_dom_1	0.675391	0.17995	2.53488	0.560836	8299
	SLS	ABCB1_rs1045642_rec_1	0.230139	0.0291252	1.81848	0.163628	8300
	SLS	ABCB1_rs1128503_add_1	4.08954	0.858442	19.4822	0.0770011	8301
	SLS	ABCB1_rs1128503_add_2	1.25662	0.189765	8.32134	0.812782	8301
	SLS	ABCB1_rs1128503_dom_1	2.72581	0.675165	11.0048	0.159032	8302
	SLS	ABCB1_rs1128503_rec_1	0.560754	0.107502	2.92502	0.49245	8303
	SLS	ABCG2_rs2231142_add_1	3	0.501268	17.9545	0.228795	8304
	SLS	ABCG2_rs2231142_add_2	5.6442e+08	0		0.999043	8304
	SLS	ABCG2_rs2231142_dom_1	4	0.732629	21.8391	0.109431	8305
	SLS	ABCG2_rs2231142_rec_1	5.6442e+08	0		0.999043	8306
	SLS	GSTP1_rs1695_add_1	1.57648	0.413709	6.00737	0.504829	8307
	SLS	GSTP1_rs1695_add_2	7.13641e+08	0		0.999023	8307
	SLS	GSTP1_rs1695_dom_1	1.75	0.478067	6.40601	0.397957	8308
	SLS	GSTP1_rs1695_rec_1	5.6442e+08	0		0.999043	8309
	SLS	ABCB1_rs1045642_combination_ABCG2_rs2231142_1					8310
	toxic PRES	ABCB1_rs2032582_AG	3.28631e+08	0		0.998046	8367
	toxic PRES	ABCB1_rs2032582_GT	0.915331	0.388591	2.15608	0.839611	8367
	toxic PRES	ABCB1_rs2032582_TA	2.23574e-08	0		0.998558	8367
	toxic PRES	ABCB1_rs2032582_TT	1.21026	0.462746	3.16527	0.697244	8367
	toxic PRES	ABCB1_rs1045642_add_1	2.25239	1.11777	4.53872	0.0231196	8368
	toxic PRES	ABCB1_rs1045642_add_2	1.03368	0.378418	2.8236	0.948479	8368
	toxic PRES	ABCB1_rs1045642_dom_1	1.88464	0.97119	3.65723	0.0609888	8369
	toxic PRES	ABCB1_rs1045642_rec_1	0.656677	0.262397	1.64341	0.368873	8370
	toxic PRES	ABCB1_rs1128503_add_1	1.00164	0.438213	2.28947	0.996907	8371
	toxic PRES	ABCB1_rs1128503_add_2	1.46891	0.578701	3.7285	0.418464	8371
	toxic PRES	ABCB1_rs1128503_dom_1	1.13965	0.521489	2.49058	0.743115	8372
	toxic PRES	ABCB1_rs1128503_rec_1	1.46723	0.706629	3.04652	0.303735	8373
	toxic PRES	ABCG2_rs2231142_add_1	1.2911	0.592056	2.81551	0.520678	8374
	toxic PRES	ABCG2_rs2231142_add_2	2.21685e+08	0		0.997867	8374
	toxic PRES	ABCG2_rs2231142_dom_1	1.47101	0.694832	3.11424	0.313182	8375
	toxic PRES	ABCG2_rs2231142_rec_1	2.07639e+08	0		0.997879	8376
	toxic PRES	GSTP1_rs1695_add_1	1.83159	0.942163	3.56065	0.0743681	8377
	toxic PRES	GSTP1_rs1695_add_2	0.606756	0.177446	2.07473	0.425738	8377
	toxic PRES	GSTP1_rs1695_dom_1	1.57496	0.82458	3.00819	0.168887	8378
	toxic PRES	GSTP1_rs1695_rec_1	0.413657	0.13093	1.3069	0.132589	8379
	toxic PRES	ABCB1_rs1045642_combination_ABCG2_rs2231142_1	0.79076	0.241306	2.59132	0.698264	8380
	Acute toxic encephalopathy	ABCB1_rs2032582_AG	1.54625	0.239846	9.96847	0.64668	8437
	Acute toxic encephalopathy	ABCB1_rs2032582_GT	0.775693	0.423096	1.42213	0.411474	8437
	Acute toxic encephalopathy	ABCB1_rs2032582_TA	2.96768	0.461282	19.0928	0.252075	8437
	Acute toxic encephalopathy	ABCB1_rs2032582_TT	1.10617	0.559074	2.18863	0.771953	8437
	Acute toxic encephalopathy	ABCB1_rs1045642_add_1	1.2754	0.745973	2.18058	0.374005	8438
	Acute toxic encephalopathy	ABCB1_rs1045642_add_2	0.796808	0.388993	1.63217	0.534683	8438
	Acute toxic encephalopathy	ABCB1_rs1045642_dom_1	1.13143	0.678549	1.88656	0.635956	8439
	Acute toxic encephalopathy	ABCB1_rs1045642_rec_1	0.68262	0.363586	1.2816	0.234825	8440
	Acute toxic encephalopathy	ABCB1_rs1128503_add_1	1.13745	0.630838	2.05091	0.668502	8441
	Acute toxic encephalopathy	ABCB1_rs1128503_add_2	1.32195	0.659465	2.64997	0.431493	8441
	Acute toxic encephalopathy	ABCB1_rs1128503_dom_1	1.19129	0.681333	2.08292	0.539216	8442
	Acute toxic encephalopathy	ABCB1_rs1128503_rec_1	1.21263	0.685338	2.14562	0.507843	8443
	Acute toxic encephalopathy	ABCG2_rs2231142_add_1	1.39374	0.754949	2.57304	0.288536	8444
	Acute toxic encephalopathy	ABCG2_rs2231142_add_2	2.19913e+08	0		0.997387	8444
	Acute toxic encephalopathy	ABCG2_rs2231142_dom_1	1.59044	0.879453	2.87621	0.124774	8445
	Acute toxic encephalopathy	ABCG2_rs2231142_rec_1	2.07639e+08	0		0.997402	8446
	Acute toxic encephalopathy	GSTP1_rs1695_add_1	1.76266	1.05649	2.94084	0.0299746	8447
	Acute toxic encephalopathy	GSTP1_rs1695_add_2	0.815433	0.324608	2.04841	0.664167	8447
	Acute toxic encephalopathy	GSTP1_rs1695_dom_1	1.59848	0.969571	2.63532	0.0659365	8448
	Acute toxic encephalopathy	GSTP1_rs1695_rec_1	0.561995	0.239194	1.32043	0.186091	8449
	Acute toxic encephalopathy	ABCB1_rs1045642_combination_ABCG2_rs2231142_1	1	0.332397	3.00845	1	8450
	Abbreviations: add: additive model; add_1: homozygote frequent genotype vs. heterozygote; add_2: homozygote frequent genotype vs. homozygote rare genotype; dom: dominant model; dom_1: homozygote frequent genotype vs. heterozygote and homozygote rare genotype; PRES: posterior reversible encephalopathy syndrome; rec: recessive model; rec_1: homozygote frequent genotype and heterozygote vs. homozygo…
	Model: Number of the model indicates the SNP and covariates analyzed in the same statistical model

## Sheet: Table S4c
	Table S4c: Results of acute toxic encephalopathy case-control study in the Combined cohort
	Target	Variable	Stratification	OR	CI.L	CI.H	p Value	Model
	Seizure	ABCB1_rs2032582_AG						5288
	Seizure	ABCB1_rs2032582_GT		1.36478	0.496475	3.75171	0.54665	5288
	Seizure	ABCB1_rs2032582_TA		2.15585	0.161943	28.6995	0.560821	5288
	Seizure	ABCB1_rs2032582_TT		3.71204	1.2336	11.17	0.0196214	5288
	Seizure	ABCB1_rs1045642_add_1		0.310197	0.127863	0.75254	0.00963239	5289
	Seizure	ABCB1_rs1045642_add_2		0.425357	0.139107	1.30064	0.133863	5289
	Seizure	ABCB1_rs1045642_dom_1		0.338504	0.147643	0.776095	0.0105043	5290
	Seizure	ABCB1_rs1045642_rec_1		0.856908	0.322859	2.27434	0.756502	5291
	Seizure	ABCB1_rs1128503_add_1		1.66759	0.614853	4.52279	0.315108	5292
	Seizure	ABCB1_rs1128503_add_2		3.50146	1.10255	11.1199	0.0335374	5292
	Seizure	ABCB1_rs1128503_dom_1		2.10058	0.819349	5.3853	0.122299	5293
	Seizure	ABCB1_rs1128503_rec_1		2.48883	0.989084	6.26262	0.0527837	5294
	Seizure	ABCG2_rs2231142_add_1		0.928156	0.366161	2.35272	0.875161	5295
	Seizure	ABCG2_rs2231142_add_2		2.00568e-08	0		0.997941	5295
	Seizure	ABCG2_rs2231142_dom_1		0.893302	0.350445	2.27707	0.813169	5296
	Seizure	ABCG2_rs2231142_rec_1		2.12108e-08	0		0.997947	5297
	Seizure	GSTP1_rs1695_add_1		1.13069	0.484283	2.6399	0.776467	5298
	Seizure	GSTP1_rs1695_add_2		1.9749	0.568669	6.85849	0.284008	5298
	Seizure	GSTP1_rs1695_dom_1		1.22778	0.537167	2.80631	0.626574	5299
	Seizure	GSTP1_rs1695_rec_1		1.80505	0.614743	5.30009	0.28253	5300
	Seizure	ABCB1_rs1045642_combination_ABCG2_rs2231142_1		2.20783	0.485809	10.0338	0.305195	5301
	Seizure	ABCB1_rs2032582_AG	Induction-like					5302
	Seizure	ABCB1_rs2032582_GT	Induction-like	1.25901	0.332794	4.76304	0.734393	5302
	Seizure	ABCB1_rs2032582_TA	Induction-like	6.23741	0.229858	169.258	0.277054	5302
	Seizure	ABCB1_rs2032582_TT	Induction-like	8.61112	1.81782	40.7913	0.00666581	5302
	Seizure	ABCB1_rs1045642_add_1	Induction-like	0.23266	0.0794585	0.681243	0.00780804	5303
	Seizure	ABCB1_rs1045642_add_2	Induction-like	0.410261	0.112143	1.50089	0.178179	5303
	Seizure	ABCB1_rs1045642_dom_1	Induction-like	0.275131	0.102511	0.738426	0.0104071	5304
	Seizure	ABCB1_rs1045642_rec_1	Induction-like	0.956662	0.308064	2.97082	0.938914	5305
	Seizure	ABCB1_rs1128503_add_1	Induction-like	1.14486	0.327445	4.0028	0.832242	5306
	Seizure	ABCB1_rs1128503_add_2	Induction-like	5.45349	1.21017	24.5755	0.0272197	5306
	Seizure	ABCB1_rs1128503_dom_1	Induction-like	1.91817	0.629899	5.84123	0.251594	5307
	Seizure	ABCB1_rs1128503_rec_1	Induction-like	5.05586	1.34304	19.0326	0.0165711	5308
	Seizure	ABCG2_rs2231142_add_1	Induction-like	0.910969	0.32127	2.58307	0.860798	5309
	Seizure	ABCG2_rs2231142_add_2	Induction-like	2.02476e-08	0		0.998545	5309
	Seizure	ABCG2_rs2231142_dom_1	Induction-like	0.868006	0.303412	2.4832	0.79181	5310
	Seizure	ABCG2_rs2231142_rec_1	Induction-like	2.12108e-08	0		0.998548	5311
	Seizure	GSTP1_rs1695_add_1	Induction-like	0.752943	0.266587	2.1266	0.592187	5312
	Seizure	GSTP1_rs1695_add_2	Induction-like	2.15546	0.475392	9.773	0.319341	5312
	Seizure	GSTP1_rs1695_dom_1	Induction-like	0.877637	0.323307	2.3824	0.797817	5313
	Seizure	GSTP1_rs1695_rec_1	Induction-like	2.66546	0.724692	9.80373	0.140105	5314
	Seizure	ABCB1_rs1045642_combination_ABCG2_rs2231142_1	Induction-like	3.23607	0.581927	17.9956	0.179751	5315
	Seizure	ABCB1_rs2032582_AG	High-dose methotrexate					5316
	Seizure	ABCB1_rs2032582_GT	High-dose methotrexate	3.06381	0.154055	60.932	0.46299	5316
	Seizure	ABCB1_rs2032582_TA	High-dose methotrexate	1.99677e-08	0		0.999124	5316
	Seizure	ABCB1_rs2032582_TT	High-dose methotrexate	2.14616	0.152442	30.2147	0.571408	5316
	Seizure	ABCB1_rs1045642_add_1	High-dose methotrexate	1.7446e-10	0		0.999216	5317
	Seizure	ABCB1_rs1045642_add_2	High-dose methotrexate	7.36893e-10	0		0.999267	5317
	Seizure	ABCB1_rs1045642_dom_1	High-dose methotrexate	3.68613e-10	0		0.999294	5318
	Seizure	ABCB1_rs1045642_rec_1	High-dose methotrexate	1.28189	0.144103	11.4033	0.823763	5319
	Seizure	ABCB1_rs1128503_add_1	High-dose methotrexate	1.92819	0.126328	29.4307	0.636799	5320
	Seizure	ABCB1_rs1128503_add_2	High-dose methotrexate	3.05812	0.207325	45.1083	0.415603	5320
	Seizure	ABCB1_rs1128503_dom_1	High-dose methotrexate	2.44481	0.204536	29.2227	0.480037	5321
	Seizure	ABCB1_rs1128503_rec_1	High-dose methotrexate	2	0.281717	14.1987	0.488217	5322
	Seizure	ABCG2_rs2231142_add_1	High-dose methotrexate	2.87057e-09	0		0.999159	5323
	Seizure	ABCG2_rs2231142_add_2	High-dose methotrexate	8.24016e-18	0		0.999029	5323
	Seizure	ABCG2_rs2231142_dom_1	High-dose methotrexate	2.87057e-09	0		0.999159	5324
	Seizure	ABCG2_rs2231142_rec_1	High-dose methotrexate	7.80301e-09	0		0.99907	5325
	Seizure	GSTP1_rs1695_add_1	High-dose methotrexate	3.56956	0.328425	38.7966	0.295881	5326
	Seizure	GSTP1_rs1695_add_2	High-dose methotrexate	10.5828	0.492269	227.508	0.131754	5326
	Seizure	GSTP1_rs1695_dom_1	High-dose methotrexate	4.64575	0.460351	46.8838	0.192826	5327
	Seizure	GSTP1_rs1695_rec_1	High-dose methotrexate	4.13324	0.391973	43.5839	0.237709	5328
	Seizure	ABCB1_rs1045642_combination_ABCG2_rs2231142_1	High-dose methotrexate	7.80301e-09	0		0.99907	5329
	Seizure	ABCB1_rs2032582_AG	BFM-consolidation					5330
	Seizure	ABCB1_rs2032582_GT	BFM-consolidation	2.47935	0.245729	25.0161	0.441351	5330
	Seizure	ABCB1_rs2032582_TA	BFM-consolidation					5330
	Seizure	ABCB1_rs2032582_TT	BFM-consolidation	1.77478e-08	0		0.999223	5330
	Seizure	ABCB1_rs1045642_add_1	BFM-consolidation	0.707107	0.0424192	11.7871	0.809221	5331
	Seizure	ABCB1_rs1045642_add_2	BFM-consolidation	2.32634	0.0478864	113.015	0.670001	5331
	Seizure	ABCB1_rs1045642_dom_1	BFM-consolidation	0.707107	0.0424192	11.7871	0.809221	5332
	Seizure	ABCB1_rs1045642_rec_1	BFM-consolidation	3.28995	0.22638	47.8123	0.383152	5333
	Seizure	ABCB1_rs1128503_add_1	BFM-consolidation	3.56034	0.326321	38.8453	0.29764	5334
	Seizure	ABCB1_rs1128503_add_2	BFM-consolidation	9.35679e-09	0		0.999267	5334
	Seizure	ABCB1_rs1128503_dom_1	BFM-consolidation	3.36065	0.299622	37.694	0.325707	5335
	Seizure	ABCB1_rs1128503_rec_1	BFM-consolidation	3.13309e-09	0		0.999202	5336
	Seizure	ABCG2_rs2231142_add_1	BFM-consolidation	1.28156e+08	0		0.99907	5337
	Seizure	ABCG2_rs2231142_add_2	BFM-consolidation					5337
	Seizure	ABCG2_rs2231142_dom_1	BFM-consolidation	1.28156e+08	0		0.99907	5338
	Seizure	ABCG2_rs2231142_rec_1	BFM-consolidation					5339
	Seizure	GSTP1_rs1695_add_1	BFM-consolidation	1.76864	0.118189	26.4671	0.679561	5340
	Seizure	GSTP1_rs1695_add_2	BFM-consolidation	1.94146	0.0760963	49.5327	0.688097	5340
	Seizure	GSTP1_rs1695_dom_1	BFM-consolidation	1.79545	0.123658	26.0689	0.66811	5341
	Seizure	GSTP1_rs1695_rec_1	BFM-consolidation	1.17806	0.135578	10.2365	0.881904	5342
	Seizure	ABCB1_rs1045642_combination_ABCG2_rs2231142_1	BFM-consolidation					5343
	Seizure	ABCB1_rs2032582_AG	Other	117868219109437	117868219109437	117868219109437	0	5344
	Seizure	ABCB1_rs2032582_GT	Other	5.14465e-10	0		0.999311	5344
	Seizure	ABCB1_rs2032582_TA	Other	1.42951e+46	0		1	5344
	Seizure	ABCB1_rs2032582_TT	Other	3.19639e-10	0		0.999559	5344
	Seizure	ABCB1_rs1045642_add_1	Other	3.82942e+08	0		0.99943	5345
	Seizure	ABCB1_rs1045642_add_2	Other	1.04444e+18	0		0.999039	5345
	Seizure	ABCB1_rs1045642_dom_1	Other	2.18857e+09	0		0.99942	5346
	Seizure	ABCB1_rs1045642_rec_1	Other	3.8918e+09	0		0.999177	5347
	Seizure	ABCB1_rs1128503_add_1	Other	5.54473e-10	0		0.999287	5348
	Seizure	ABCB1_rs1128503_add_2	Other	5.85536e-19	0		0.999325	5348
	Seizure	ABCB1_rs1128503_dom_1	Other	5.54473e-10	0		0.999287	5349
	Seizure	ABCB1_rs1128503_rec_1	Other	2.87057e-09	0		0.999405	5350
	Seizure	ABCG2_rs2231142_add_1	Other	3.48363e+08	0		0.999405	5351
	Seizure	ABCG2_rs2231142_add_2	Other					5351
	Seizure	ABCG2_rs2231142_dom_1	Other	3.48363e+08	0		0.999405	5352
	Seizure	ABCG2_rs2231142_rec_1	Other					5353
	Seizure	GSTP1_rs1695_add_1	Other	1	0.0528657	18.9158	1	5354
	Seizure	GSTP1_rs1695_add_2	Other	7.86505e+08	0		0.999176	5354
	Seizure	GSTP1_rs1695_dom_1	Other	1	0.0528657	18.9158	1	5355
	Seizure	GSTP1_rs1695_rec_1	Other	7.86505e+08	0		0.999176	5356
	Seizure	ABCB1_rs1045642_combination_ABCG2_rs2231142_1	Other					5357
	SLS	ABCB1_rs2032582_AG		1.29749e-08	0		0.998783	5428
	SLS	ABCB1_rs2032582_GT		1.04798	0.212101	5.17797	0.954153	5428
	SLS	ABCB1_rs2032582_TA		4.10576	0.293687	57.3987	0.293932	5428
	SLS	ABCB1_rs2032582_TT		1.81389	0.38379	8.57292	0.452371	5428
	SLS	ABCB1_rs1045642_add_1		0.867493	0.252816	2.97665	0.821224	5429
	SLS	ABCB1_rs1045642_add_2		0.210316	0.0231522	1.91053	0.166069	5429
	SLS	ABCB1_rs1045642_dom_1		0.638987	0.193874	2.10603	0.461721	5430
	SLS	ABCB1_rs1045642_rec_1		0.230139	0.0291252	1.81848	0.163628	5431
	SLS	ABCB1_rs1128503_add_1		2.7878	0.726505	10.6975	0.135094	5432
	SLS	ABCB1_rs1128503_add_2		2.07148	0.492447	8.7137	0.320432	5432
	SLS	ABCB1_rs1128503_dom_1		2.45269	0.722984	8.32067	0.149995	5433
	SLS	ABCB1_rs1128503_rec_1		1.16848	0.355765	3.83776	0.797469	5434
	SLS	ABCG2_rs2231142_add_1		1.5	0.335709	6.70223	0.595503	5435
	SLS	ABCG2_rs2231142_add_2		2.07639e+08	0		0.9985	5435
	SLS	ABCG2_rs2231142_dom_1		2	0.500183	7.99708	0.326959	5436
	SLS	ABCG2_rs2231142_rec_1		2.07639e+08	0		0.9985	5437
	SLS	GSTP1_rs1695_add_1		1	0.301119	3.32095	1	5438
	SLS	GSTP1_rs1695_add_2		5.6442e+08	0		0.998646	5438
	SLS	GSTP1_rs1695_dom_1		1.24104	0.404401	3.80853	0.705824	5439
	SLS	GSTP1_rs1695_rec_1		5.6442e+08	0		0.998646	5440
	SLS	ABCB1_rs1045642_combination_ABCG2_rs2231142_1		7.80301e-09	0		0.99907	5441
	SLS	ABCB1_rs2032582_AG	High-dose methotrexate					5442
	SLS	ABCB1_rs2032582_GT	High-dose methotrexate	0.512243	0.0435851	6.02025	0.594653	5442
	SLS	ABCB1_rs2032582_TA	High-dose methotrexate					5442
	SLS	ABCB1_rs2032582_TT	High-dose methotrexate	0.830635	0.0622589	11.082	0.88836	5442
	SLS	ABCB1_rs1045642_add_1	High-dose methotrexate	0.614883	0.0701058	5.393	0.660682	5443
	SLS	ABCB1_rs1045642_add_2	High-dose methotrexate	0.556804	0.0433255	7.15585	0.653106	5443
	SLS	ABCB1_rs1045642_dom_1	High-dose methotrexate	0.59307	0.0817483	4.30263	0.605345	5444
	SLS	ABCB1_rs1045642_rec_1	High-dose methotrexate	0.732051	0.0757002	7.07922	0.787606	5445
	SLS	ABCB1_rs1128503_add_1	High-dose methotrexate	1.06489	0.156425	7.24937	0.948778	5446
	SLS	ABCB1_rs1128503_add_2	High-dose methotrexate	0.751088	0.0678705	8.31191	0.81547	5446
	SLS	ABCB1_rs1128503_dom_1	High-dose methotrexate	0.937861	0.167997	5.2357	0.941711	5447
	SLS	ABCB1_rs1128503_rec_1	High-dose methotrexate	0.732051	0.0757002	7.07922	0.787606	5448
	SLS	ABCG2_rs2231142_add_1	High-dose methotrexate	4.17053e+09	0		0.999453	5449
	SLS	ABCG2_rs2231142_add_2	High-dose methotrexate					5449
	SLS	ABCG2_rs2231142_dom_1	High-dose methotrexate	4.17053e+09	0		0.999453	5450
	SLS	ABCG2_rs2231142_rec_1	High-dose methotrexate					5451
	SLS	GSTP1_rs1695_add_1	High-dose methotrexate	0.434259	0.0409135	4.60925	0.488874	5452
	SLS	GSTP1_rs1695_add_2	High-dose methotrexate					5452
	SLS	GSTP1_rs1695_dom_1	High-dose methotrexate	0.434259	0.0409135	4.60925	0.488874	5453
	SLS	GSTP1_rs1695_rec_1	High-dose methotrexate					5454
	SLS	ABCB1_rs1045642_combination_ABCG2_rs2231142_1	High-dose methotrexate					5455
	SLS	ABCB1_rs2032582_AG	Induction-like					5456
	SLS	ABCB1_rs2032582_GT	Induction-like	1.05602e-09	0		0.999344	5456
	SLS	ABCB1_rs2032582_TA	Induction-like	2	0.103302	38.7213	0.646612	5456
	SLS	ABCB1_rs2032582_TT	Induction-like	1	0.12303	8.12811	1	5456
	SLS	ABCB1_rs1045642_add_1	Induction-like	8.95072e+08	0		0.999346	5457
	SLS	ABCB1_rs1045642_add_2	Induction-like	1.26582e+09	0		0.999335	5457
	SLS	ABCB1_rs1045642_dom_1	Induction-like	9.46949e+08	0		0.999344	5458
	SLS	ABCB1_rs1045642_rec_1	Induction-like	2	0.125091	31.9766	0.624043	5459
	SLS	ABCB1_rs1128503_add_1	Induction-like	0.752561	0.0579016	9.78122	0.828018	5460
	SLS	ABCB1_rs1128503_add_2	Induction-like	1.26977	0.122528	13.1588	0.841324	5460
	SLS	ABCB1_rs1128503_dom_1	Induction-like	1	0.125068	7.99562	1	5461
	SLS	ABCB1_rs1128503_rec_1	Induction-like	1.443	0.187295	11.1175	0.724813	5462
	SLS	ABCG2_rs2231142_add_1	Induction-like	1	0.0906726	11.0287	1	5463
	SLS	ABCG2_rs2231142_add_2	Induction-like					5463
	SLS	ABCG2_rs2231142_dom_1	Induction-like	1	0.0906726	11.0287	1	5464
	SLS	ABCG2_rs2231142_rec_1	Induction-like					5465
	SLS	GSTP1_rs1695_add_1	Induction-like	0.366025	0.0302983	4.42185	0.429169	5466
	SLS	GSTP1_rs1695_add_2	Induction-like	9.77142e+08	0		0.999382	5466
	SLS	GSTP1_rs1695_dom_1	Induction-like	0.693	0.0899484	5.33917	0.724813	5467
	SLS	GSTP1_rs1695_rec_1	Induction-like	1.53425e+09	0		0.999391	5468
	SLS	ABCB1_rs1045642_combination_ABCG2_rs2231142_1	Induction-like	2.87057e-09	0		0.999405	5469
	SLS	ABCB1_rs2032582_AG	BFM-consolidation	1.14408e-09	0		0.999444	5470
	SLS	ABCB1_rs2032582_GT	BFM-consolidation	0.760877	0.0450595	12.8482	0.849696	5470
	SLS	ABCB1_rs2032582_TA	BFM-consolidation	1.20708e+09	0		0.999581	5470
	SLS	ABCB1_rs2032582_TT	BFM-consolidation	0.239123	0.00896862	6.37555	0.393033	5470
	SLS	ABCB1_rs1045642_add_1	BFM-consolidation	1.82288	0.172805	19.2291	0.617431	5471
	SLS	ABCB1_rs1045642_add_2	BFM-consolidation	1	0.0585196	17.0883	1	5471
	SLS	ABCB1_rs1045642_dom_1	BFM-consolidation	1.5	0.156024	14.4209	0.725481	5472
	SLS	ABCB1_rs1045642_rec_1	BFM-consolidation	0.666667	0.0693438	6.40929	0.725481	5473
	SLS	ABCB1_rs1128503_add_1	BFM-consolidation	2.09633	0.208726	21.0544	0.529428	5474
	SLS	ABCB1_rs1128503_add_2	BFM-consolidation	0.6192	0.0327055	11.723	0.749381	5474
	SLS	ABCB1_rs1128503_dom_1	BFM-consolidation	1.5	0.156024	14.4209	0.725481	5475
	SLS	ABCB1_rs1128503_rec_1	BFM-consolidation	0.3465	0.0357815	3.35543	0.360218	5476
	SLS	ABCG2_rs2231142_add_1	BFM-consolidation	4	0.36269	44.1148	0.257675	5477
	SLS	ABCG2_rs2231142_add_2	BFM-consolidation	1.53425e+09	0		0.999391	5477
	SLS	ABCG2_rs2231142_dom_1	BFM-consolidation	6	0.624094	57.6836	0.120732	5478
	SLS	ABCG2_rs2231142_rec_1	BFM-consolidation	1.53425e+09	0		0.999391	5479
	SLS	GSTP1_rs1695_add_1	BFM-consolidation	4.58945	0.496801	42.3975	0.179178	5480
	SLS	GSTP1_rs1695_add_2	BFM-consolidation					5480
	SLS	GSTP1_rs1695_dom_1	BFM-consolidation	4.58945	0.496801	42.3975	0.179178	5481
	SLS	GSTP1_rs1695_rec_1	BFM-consolidation					5482
	SLS	ABCB1_rs1045642_combination_ABCG2_rs2231142_1	BFM-consolidation					5483
	SLS	ABCB1_rs2032582_AG	Other	1	1	1		5484
	SLS	ABCB1_rs2032582_GT	Other	1.41224e-09	0		0.999389	5484
	SLS	ABCB1_rs2032582_TA	Other	1	1	1		5484
	SLS	ABCB1_rs2032582_TT	Other	2	0.181345	22.0574	0.571426	5484
	SLS	ABCB1_rs1045642_add_1	Other	7.06121e-10	0		0.999368	5485
	SLS	ABCB1_rs1045642_add_2	Other	0.5	0.0453363	5.51434	0.571426	5485
	SLS	ABCB1_rs1045642_dom_1	Other	0.25	0.0226682	2.75717	0.257675	5486
	SLS	ABCB1_rs1045642_rec_1	Other	1	0.0906726	11.0287	1	5487
	SLS	ABCB1_rs1128503_add_1	Other	1.24919	0.0497469	31.3681	0.892381	5488
	SLS	ABCB1_rs1128503_add_2	Other	2.12094	0.115086	39.0872	0.613052	5488
	SLS	ABCB1_rs1128503_dom_1	Other	1.68614	0.134551	21.13	0.685465	5489
	SLS	ABCB1_rs1128503_rec_1	Other	2	0.125091	31.9766	0.624043	5490
	SLS	ABCG2_rs2231142_add_1	Other	2	0.125091	31.9766	0.624043	5491
	SLS	ABCG2_rs2231142_add_2	Other					5491
	SLS	ABCG2_rs2231142_dom_1	Other	2	0.125091	31.9766	0.624043	5492
	SLS	ABCG2_rs2231142_rec_1	Other					5493
	SLS	GSTP1_rs1695_add_1	Other	5.94661e+08	0		0.999339	5494
	SLS	GSTP1_rs1695_add_2	Other	9.5289e+17	0		0.999295	5494
	SLS	GSTP1_rs1695_dom_1	Other	9.46949e+08	0		0.999344	5495
	SLS	GSTP1_rs1695_rec_1	Other	4.17053e+09	0		0.999613	5496
	SLS	ABCB1_rs1045642_combination_ABCG2_rs2231142_1	Other					5497
	toxic PRES	ABCB1_rs2032582_AG		3.38175e+08	0		0.998048	5498
	toxic PRES	ABCB1_rs2032582_GT		0.976559	0.421735	2.2613	0.955845	5498
	toxic PRES	ABCB1_rs2032582_TA		2.36568e-08	0		0.998562	5498
	toxic PRES	ABCB1_rs2032582_TT		1.27065	0.48893	3.30221	0.623027	5498
	toxic PRES	ABCB1_rs1045642_add_1		2.23122	1.11354	4.47075	0.0236181	5499
	toxic PRES	ABCB1_rs1045642_add_2		1.20234	0.453314	3.189	0.711189	5499
	toxic PRES	ABCB1_rs1045642_dom_1		1.92971	0.998055	3.73104	0.050676	5500
	toxic PRES	ABCB1_rs1045642_rec_1		0.767228	0.317084	1.85642	0.556703	5501
	toxic PRES	ABCB1_rs1128503_add_1		1.06067	0.469548	2.39595	0.887345	5502
	toxic PRES	ABCB1_rs1128503_add_2		1.52911	0.604022	3.87101	0.370165	5502
	toxic PRES	ABCB1_rs1128503_dom_1		1.19474	0.551303	2.58913	0.652052	5503
	toxic PRES	ABCB1_rs1128503_rec_1		1.46723	0.706629	3.04652	0.303735	5504
	toxic PRES	ABCG2_rs2231142_add_1		1.2911	0.592056	2.81551	0.520678	5505
	toxic PRES	ABCG2_rs2231142_add_2		2.21685e+08	0		0.997867	5505
	toxic PRES	ABCG2_rs2231142_dom_1		1.47101	0.694832	3.11424	0.313182	5506
	toxic PRES	ABCG2_rs2231142_rec_1		2.07639e+08	0		0.997879	5507
	toxic PRES	GSTP1_rs1695_add_1		1.83159	0.942163	3.56065	0.0743681	5508
	toxic PRES	GSTP1_rs1695_add_2		0.606756	0.177446	2.07473	0.425738	5508
	toxic PRES	GSTP1_rs1695_dom_1		1.57496	0.82458	3.00819	0.168887	5509
	toxic PRES	GSTP1_rs1695_rec_1		0.413657	0.13093	1.3069	0.132589	5510
	toxic PRES	ABCB1_rs1045642_combination_ABCG2_rs2231142_1		0.79076	0.241306	2.59132	0.698264	5511
	toxic PRES	ABCB1_rs2032582_AG	Induction-like	1.53802e+08	0		0.99851	5512
	toxic PRES	ABCB1_rs2032582_GT	Induction-like	0.592084	0.219471	1.59731	0.30063	5512
	toxic PRES	ABCB1_rs2032582_TA	Induction-like	1.57158e-08	0		0.998537	5512
	toxic PRES	ABCB1_rs2032582_TT	Induction-like	0.91776	0.298324	2.82338	0.881016	5512
	toxic PRES	ABCB1_rs1045642_add_1	Induction-like	2.008	0.89413	4.50948	0.0912389	5513
	toxic PRES	ABCB1_rs1045642_add_2	Induction-like	1.09449	0.342312	3.49946	0.878989	5513
	toxic PRES	ABCB1_rs1045642_dom_1	Induction-like	1.75076	0.810802	3.78042	0.153872	5514
	toxic PRES	ABCB1_rs1045642_rec_1	Induction-like	0.733254	0.252861	2.12631	0.567873	5515
	toxic PRES	ABCB1_rs1128503_add_1	Induction-like	0.680596	0.272855	1.69764	0.409305	5516
	toxic PRES	ABCB1_rs1128503_add_2	Induction-like	1.35484	0.473962	3.87289	0.57091	5516
	toxic PRES	ABCB1_rs1128503_dom_1	Induction-like	0.851933	0.362678	2.00119	0.713034	5517
	toxic PRES	ABCB1_rs1128503_rec_1	Induction-like	1.73595	0.723283	4.16643	0.216919	5518
	toxic PRES	ABCG2_rs2231142_add_1	Induction-like	1.06323	0.404158	2.79705	0.901133	5519
	toxic PRES	ABCG2_rs2231142_add_2	Induction-like	2.10867e+08	0		0.997877	5519
	toxic PRES	ABCG2_rs2231142_dom_1	Induction-like	1.3118	0.530989	3.24079	0.55642	5520
	toxic PRES	ABCG2_rs2231142_rec_1	Induction-like	2.07639e+08	0		0.997879	5521
	toxic PRES	GSTP1_rs1695_add_1	Induction-like	2.26061	0.90571	5.64238	0.0805021	5522
	toxic PRES	GSTP1_rs1695_add_2	Induction-like	0.716738	0.167633	3.06451	0.653232	5522
	toxic PRES	GSTP1_rs1695_dom_1	Induction-like	1.84704	0.770226	4.42931	0.16914	5523
	toxic PRES	GSTP1_rs1695_rec_1	Induction-like	0.407535	0.109103	1.52228	0.181867	5524
	toxic PRES	ABCB1_rs1045642_combination_ABCG2_rs2231142_1	Induction-like	1	0.235144	4.25271	1	5525
	toxic PRES	ABCB1_rs2032582_AG	High-dose methotrexate					5526
	toxic PRES	ABCB1_rs2032582_GT	High-dose methotrexate	6.26967e+08	0		0.99875	5526
	toxic PRES	ABCB1_rs2032582_TA	High-dose methotrexate					5526
	toxic PRES	ABCB1_rs2032582_TT	High-dose methotrexate	4.94234e+08	0		0.998764	5526
	toxic PRES	ABCB1_rs1045642_add_1	High-dose methotrexate	7.13734	0.561478	90.7277	0.129758	5527
	toxic PRES	ABCB1_rs1045642_add_2	High-dose methotrexate	2.43792	0.181788	32.6946	0.501071	5527
	toxic PRES	ABCB1_rs1045642_dom_1	High-dose methotrexate	4.44247	0.509171	38.7601	0.177249	5528
	toxic PRES	ABCB1_rs1045642_rec_1	High-dose methotrexate	1.19827	0.156011	9.20343	0.86195	5529
	toxic PRES	ABCB1_rs1128503_add_1	High-dose methotrexate	5.56698e+08	0		0.998776	5530
	toxic PRES	ABCB1_rs1128503_add_2	High-dose methotrexate	2.70256e+08	0		0.998819	5530
	toxic PRES	ABCB1_rs1128503_dom_1	High-dose methotrexate	3.48363e+08	0		0.998811	5531
	toxic PRES	ABCB1_rs1128503_rec_1	High-dose methotrexate	1	0.207734	4.81384	1	5532
	toxic PRES	ABCG2_rs2231142_add_1	High-dose methotrexate	1.28078	0.237923	6.89461	0.773232	5533
	toxic PRES	ABCG2_rs2231142_add_2	High-dose methotrexate					5533
	toxic PRES	ABCG2_rs2231142_dom_1	High-dose methotrexate	1.28078	0.237923	6.89461	0.773232	5534
	toxic PRES	ABCG2_rs2231142_rec_1	High-dose methotrexate					5535
	toxic PRES	GSTP1_rs1695_add_1	High-dose methotrexate	2.89236	0.715086	11.6989	0.136318	5536
	toxic PRES	GSTP1_rs1695_add_2	High-dose methotrexate	1.47856e-09	0		0.999063	5536
	toxic PRES	GSTP1_rs1695_dom_1	High-dose methotrexate	1.85972	0.51224	6.7518	0.345626	5537
	toxic PRES	GSTP1_rs1695_rec_1	High-dose methotrexate	1.24204e-09	0		0.999088	5538
	toxic PRES	ABCB1_rs1045642_combination_ABCG2_rs2231142_1	High-dose methotrexate	2.87057e-09	0		0.99897	5539
	toxic PRES	ABCB1_rs2032582_AG	BFM-consolidation	1.0609e+10	0		0.99969	5540
	toxic PRES	ABCB1_rs2032582_GT	BFM-consolidation	4.55003e+07	0		1	5540
	toxic PRES	ABCB1_rs2032582_TA	BFM-consolidation	4.50467e-31	0		1	5540
	toxic PRES	ABCB1_rs2032582_TT	BFM-consolidation	0.0480493	0		1	5540
	toxic PRES	ABCB1_rs1045642_add_1	BFM-consolidation	9.46949e+08	0		0.999621	5541
	toxic PRES	ABCB1_rs1045642_add_2	BFM-consolidation	7.33213e+17	0		0.999495	5541
	toxic PRES	ABCB1_rs1045642_dom_1	BFM-consolidation	9.46949e+08	0		0.999621	5542
	toxic PRES	ABCB1_rs1045642_rec_1	BFM-consolidation	2.84845e+08	0		0.999469	5543
	toxic PRES	ABCB1_rs1128503_add_1	BFM-consolidation	2.12985e+09	0		0.999606	5544
	toxic PRES	ABCB1_rs1128503_add_2	BFM-consolidation					5544
	toxic PRES	ABCB1_rs1128503_dom_1	BFM-consolidation					5545
	toxic PRES	ABCB1_rs1128503_rec_1	BFM-consolidation	1.05602e-09	0		0.999621	5546
	toxic PRES	ABCG2_rs2231142_add_1	BFM-consolidation					5547
	toxic PRES	ABCG2_rs2231142_add_2	BFM-consolidation					5547
	toxic PRES	ABCG2_rs2231142_dom_1	BFM-consolidation					5548
	toxic PRES	ABCG2_rs2231142_rec_1	BFM-consolidation					5549
	toxic PRES	GSTP1_rs1695_add_1	BFM-consolidation	6.19013e-10	0		0.999579	5550
	toxic PRES	GSTP1_rs1695_add_2	BFM-consolidation	2.58161	0		0.999988	5550
	toxic PRES	GSTP1_rs1695_dom_1	BFM-consolidation	6.19013e-10	0		0.999579	5551
	toxic PRES	GSTP1_rs1695_rec_1	BFM-consolidation	4.17053e+09	0		0.999613	5552
	toxic PRES	ABCB1_rs1045642_combination_ABCG2_rs2231142_1	BFM-consolidation					5553
	toxic PRES	ABCB1_rs2032582_AG	Other					5554
	toxic PRES	ABCB1_rs2032582_GT	Other	1.34442	0.162823	11.1008	0.783481	5554
	toxic PRES	ABCB1_rs2032582_TA	Other					5554
	toxic PRES	ABCB1_rs2032582_TT	Other	2.51073	0.099047	63.6442	0.576747	5554
	toxic PRES	ABCB1_rs1045642_add_1	Other	1.46582	0.252825	8.49843	0.669758	5555
	toxic PRES	ABCB1_rs1045642_add_2	Other	3.8234e-09	0		0.999174	5555
	toxic PRES	ABCB1_rs1045642_dom_1	Other	1.29473	0.223265	7.50819	0.773324	5556
	toxic PRES	ABCB1_rs1045642_rec_1	Other	2.87057e-09	0		0.999159	5557
	toxic PRES	ABCB1_rs1128503_add_1	Other	2.73205	0.22615	33.0051	0.429169	5558
	toxic PRES	ABCB1_rs1128503_add_2	Other	5.4641	0.131479	227.081	0.371833	5558
	toxic PRES	ABCB1_rs1128503_dom_1	Other	2.73205	0.22615	33.0051	0.429169	5559
	toxic PRES	ABCB1_rs1128503_rec_1	Other	2	0.125091	31.9766	0.624043	5560
	toxic PRES	ABCG2_rs2231142_add_1	Other	4	0.36269	44.1148	0.257675	5561
	toxic PRES	ABCG2_rs2231142_add_2	Other					5561
	toxic PRES	ABCG2_rs2231142_dom_1	Other	4	0.36269	44.1148	0.257675	5562
	toxic PRES	ABCG2_rs2231142_rec_1	Other					5563
	toxic PRES	GSTP1_rs1695_add_1	Other	1.12993	0.21128	6.04288	0.886455	5564
	toxic PRES	GSTP1_rs1695_add_2	Other	8.29506e-09	0		0.999073	5564
	toxic PRES	GSTP1_rs1695_dom_1	Other	1	0.183157	5.45979	1	5565
	toxic PRES	GSTP1_rs1695_rec_1	Other	7.80301e-09	0		0.99907	5566
	toxic PRES	ABCB1_rs1045642_combination_ABCG2_rs2231142_1	Other	2	0.125091	31.9766	0.624043	5567
	Acute toxic encephalopathy	ABCB1_rs2032582_AG		2.03408	0.364345	11.356	0.418364	5568
	Acute toxic encephalopathy	ABCB1_rs2032582_GT		0.923919	0.538317	1.58573	0.77402	5568
	Acute toxic encephalopathy	ABCB1_rs2032582_TA		2.46815	0.575396	10.5871	0.223959	5568
	Acute toxic encephalopathy	ABCB1_rs2032582_TT		1.60154	0.889629	2.88314	0.11639	5568
	Acute toxic encephalopathy	ABCB1_rs1045642_add_1		0.928161	0.586901	1.46785	0.749883	5569
	Acute toxic encephalopathy	ABCB1_rs1045642_add_2		0.729333	0.38538	1.38026	0.332154	5569
	Acute toxic encephalopathy	ABCB1_rs1045642_dom_1		0.875704	0.56655	1.35356	0.550239	5570
	Acute toxic encephalopathy	ABCB1_rs1045642_rec_1		0.762201	0.42765	1.35847	0.35707	5571
	Acute toxic encephalopathy	ABCB1_rs1128503_add_1		1.16025	0.688186	1.95614	0.577015	5572
	Acute toxic encephalopathy	ABCB1_rs1128503_add_2		1.66484	0.919649	3.01384	0.0923031	5572
	Acute toxic encephalopathy	ABCB1_rs1128503_dom_1		1.31471	0.806735	2.14254	0.27216	5573
	Acute toxic encephalopathy	ABCB1_rs1128503_rec_1		1.51438	0.928325	2.4704	0.0964871	5574
	Acute toxic encephalopathy	ABCG2_rs2231142_add_1		1.21281	0.718665	2.04673	0.469894	5575
	Acute toxic encephalopathy	ABCG2_rs2231142_add_2		2.13612	0.426228	10.7056	0.356021	5575
	Acute toxic encephalopathy	ABCG2_rs2231142_dom_1		1.25823	0.755171	2.09642	0.377828	5576
	Acute toxic encephalopathy	ABCG2_rs2231142_rec_1		2	0.403658	9.90937	0.395921	5577
	Acute toxic encephalopathy	GSTP1_rs1695_add_1		1.18728	0.762611	1.84843	0.447211	5578
	Acute toxic encephalopathy	GSTP1_rs1695_add_2		0.937777	0.445451	1.97424	0.865683	5578
	Acute toxic encephalopathy	GSTP1_rs1695_dom_1		1.14447	0.745281	1.75748	0.537486	5579
	Acute toxic encephalopathy	GSTP1_rs1695_rec_1		0.845774	0.422243	1.69413	0.636496	5580
	Acute toxic encephalopathy	ABCB1_rs1045642_combination_ABCG2_rs2231142_1		1.07161	0.440491	2.60695	0.878816	5581
	Acute toxic encephalopathy	ABCB1_rs2032582_AG	Induction-like	8.27653e+07	0		0.997546	5582
	Acute toxic encephalopathy	ABCB1_rs2032582_GT	Induction-like	0.674255	0.337237	1.34807	0.26483	5582
	Acute toxic encephalopathy	ABCB1_rs2032582_TA	Induction-like	1.62363	0.252278	10.4495	0.609908	5582
	Acute toxic encephalopathy	ABCB1_rs2032582_TT	Induction-like	1.68039	0.793118	3.56028	0.175441	5582
	Acute toxic encephalopathy	ABCB1_rs1045642_add_1	Induction-like	0.904464	0.513673	1.59256	0.727939	5583
	Acute toxic encephalopathy	ABCB1_rs1045642_add_2	Induction-like	0.74677	0.32266	1.72834	0.495232	5583
	Acute toxic encephalopathy	ABCB1_rs1045642_dom_1	Induction-like	0.868778	0.505722	1.49247	0.610381	5584
	Acute toxic encephalopathy	ABCB1_rs1045642_rec_1	Induction-like	0.792336	0.366756	1.71175	0.553661	5585
	Acute toxic encephalopathy	ABCB1_rs1128503_add_1	Induction-like	0.752353	0.383135	1.47738	0.408539	5586
	Acute toxic encephalopathy	ABCB1_rs1128503_add_2	Induction-like	1.73984	0.814064	3.71844	0.152968	5586
	Acute toxic encephalopathy	ABCB1_rs1128503_dom_1	Induction-like	1.01003	0.54372	1.87625	0.974813	5587
	Acute toxic encephalopathy	ABCB1_rs1128503_rec_1	Induction-like	2.07113	1.09075	3.93269	0.0260473	5588
	Acute toxic encephalopathy	ABCG2_rs2231142_add_1	Induction-like	1.03905	0.535438	2.01635	0.909831	5589
	Acute toxic encephalopathy	ABCG2_rs2231142_add_2	Induction-like	4.05196	0.363524	45.1644	0.255365	5589
	Acute toxic encephalopathy	ABCG2_rs2231142_dom_1	Induction-like	1.11449	0.586461	2.11794	0.740713	5590
	Acute toxic encephalopathy	ABCG2_rs2231142_rec_1	Induction-like	4	0.36269	44.1148	0.257675	5591
	Acute toxic encephalopathy	GSTP1_rs1695_add_1	Induction-like	1.198	0.658188	2.18054	0.554387	5592
	Acute toxic encephalopathy	GSTP1_rs1695_add_2	Induction-like	1.15936	0.462171	2.90825	0.752666	5592
	Acute toxic encephalopathy	GSTP1_rs1695_dom_1	Induction-like	1.19189	0.66436	2.13829	0.556087	5593
	Acute toxic encephalopathy	GSTP1_rs1695_rec_1	Induction-like	1.0238	0.449986	2.32934	0.955275	5594
	Acute toxic encephalopathy	ABCB1_rs1045642_combination_ABCG2_rs2231142_1	Induction-like	1.45377	0.520913	4.05719	0.474895	5595
	Acute toxic encephalopathy	ABCB1_rs2032582_AG	High-dose methotrexate	6.13449e+07	0		0.998527	5596
	Acute toxic encephalopathy	ABCB1_rs2032582_GT	High-dose methotrexate	1.30117	0.389578	4.34587	0.66874	5596
	Acute toxic encephalopathy	ABCB1_rs2032582_TA	High-dose methotrexate	2.6402	0.133892	52.0618	0.523337	5596
	Acute toxic encephalopathy	ABCB1_rs2032582_TT	High-dose methotrexate	1.37742	0.410355	4.62356	0.604256	5596
	Acute toxic encephalopathy	ABCB1_rs1045642_add_1	High-dose methotrexate	0.627256	0.195606	2.01144	0.432744	5597
	Acute toxic encephalopathy	ABCB1_rs1045642_add_2	High-dose methotrexate	1.21072	0.35514	4.12752	0.759922	5597
	Acute toxic encephalopathy	ABCB1_rs1045642_dom_1	High-dose methotrexate	0.833932	0.301986	2.30289	0.726026	5598
	Acute toxic encephalopathy	ABCB1_rs1045642_rec_1	High-dose methotrexate	1.55539	0.527708	4.58441	0.423159	5599
	Acute toxic encephalopathy	ABCB1_rs1128503_add_1	High-dose methotrexate	1.18909	0.399047	3.54327	0.755886	5600
	Acute toxic encephalopathy	ABCB1_rs1128503_add_2	High-dose methotrexate	1.1628	0.376046	3.59559	0.793413	5600
	Acute toxic encephalopathy	ABCB1_rs1128503_dom_1	High-dose methotrexate	1.17673	0.450059	3.07668	0.739986	5601
	Acute toxic encephalopathy	ABCB1_rs1128503_rec_1	High-dose methotrexate	1.06435	0.400631	2.82762	0.900449	5602
	Acute toxic encephalopathy	ABCG2_rs2231142_add_1	High-dose methotrexate	1.37182	0.458327	4.10598	0.571942	5603
	Acute toxic encephalopathy	ABCG2_rs2231142_add_2	High-dose methotrexate	9.08767e-09	0		0.998691	5603
	Acute toxic encephalopathy	ABCG2_rs2231142_dom_1	High-dose methotrexate	1.21825	0.421675	3.51959	0.715332	5604
	Acute toxic encephalopathy	ABCG2_rs2231142_rec_1	High-dose methotrexate	7.80301e-09	0		0.998684	5605
	Acute toxic encephalopathy	GSTP1_rs1695_add_1	High-dose methotrexate	0.998886	0.408215	2.44423	0.998052	5606
	Acute toxic encephalopathy	GSTP1_rs1695_add_2	High-dose methotrexate	0.569759	0.122817	2.64317	0.472437	5606
	Acute toxic encephalopathy	GSTP1_rs1695_dom_1	High-dose methotrexate	0.887471	0.386309	2.03879	0.778464	5607
	Acute toxic encephalopathy	GSTP1_rs1695_rec_1	High-dose methotrexate	0.569991	0.127283	2.55249	0.462393	5608
	Acute toxic encephalopathy	ABCB1_rs1045642_combination_ABCG2_rs2231142_1	High-dose methotrexate	2.87057e-09	0		0.998811	5609
	Acute toxic encephalopathy	ABCB1_rs2032582_AG	BFM-consolidation	1.22379	0.0941671	15.9042	0.877343	5610
	Acute toxic encephalopathy	ABCB1_rs2032582_GT	BFM-consolidation	1.5618	0.32285	7.55524	0.579356	5610
	Acute toxic encephalopathy	ABCB1_rs2032582_TA	BFM-consolidation	7.81617e+08	0		0.999025	5610
	Acute toxic encephalopathy	ABCB1_rs2032582_TT	BFM-consolidation	0.376759	0.0294567	4.81885	0.452844	5610
	Acute toxic encephalopathy	ABCB1_rs1045642_add_1	BFM-consolidation	1.26217	0.232147	6.86235	0.78753	5611
	Acute toxic encephalopathy	ABCB1_rs1045642_add_2	BFM-consolidation	1.98277	0.270761	14.5197	0.500419	5611
	Acute toxic encephalopathy	ABCB1_rs1045642_dom_1	BFM-consolidation	1.39564	0.267606	7.27869	0.692397	5612
	Acute toxic encephalopathy	ABCB1_rs1045642_rec_1	BFM-consolidation	1.63926	0.397092	6.76716	0.494454	5613
	Acute toxic encephalopathy	ABCB1_rs1128503_add_1	BFM-consolidation	1.99345	0.464882	8.54804	0.353009	5614
	Acute toxic encephalopathy	ABCB1_rs1128503_add_2	BFM-consolidation	0.405865	0.0341791	4.8195	0.475058	5614
	Acute toxic encephalopathy	ABCB1_rs1128503_dom_1	BFM-consolidation	1.65015	0.376329	7.23564	0.506605	5615
	Acute toxic encephalopathy	ABCB1_rs1128503_rec_1	BFM-consolidation	0.228597	0.0267089	1.95652	0.17789	5616
	Acute toxic encephalopathy	ABCG2_rs2231142_add_1	BFM-consolidation	4.64575	0.460351	46.8838	0.192826	5617
	Acute toxic encephalopathy	ABCG2_rs2231142_add_2	BFM-consolidation	5.6442e+08	0		0.999043	5617
	Acute toxic encephalopathy	ABCG2_rs2231142_dom_1	BFM-consolidation	6.60555	0.716925	60.8618	0.0956573	5618
	Acute toxic encephalopathy	ABCG2_rs2231142_rec_1	BFM-consolidation	5.6442e+08	0		0.999043	5619
	Acute toxic encephalopathy	GSTP1_rs1695_add_1	BFM-consolidation	2.02179	0.475779	8.59144	0.340233	5620
	Acute toxic encephalopathy	GSTP1_rs1695_add_2	BFM-consolidation	3.9974	0.393838	40.573	0.241232	5620
	Acute toxic encephalopathy	GSTP1_rs1695_dom_1	BFM-consolidation	2.08306	0.494989	8.7661	0.316885	5621
	Acute toxic encephalopathy	GSTP1_rs1695_rec_1	BFM-consolidation	2.11491	0.318377	14.0489	0.43816	5622
	Acute toxic encephalopathy	ABCB1_rs1045642_combination_ABCG2_rs2231142_1	BFM-consolidation	1	0		1	5623
	Acute toxic encephalopathy	ABCB1_rs2032582_AG	Other					5624
	Acute toxic encephalopathy	ABCB1_rs2032582_GT	Other	0.316821	0.0601238	1.66949	0.175238	5624
	Acute toxic encephalopathy	ABCB1_rs2032582_TA	Other					5624
	Acute toxic encephalopathy	ABCB1_rs2032582_TT	Other	0.887946	0.176147	4.47608	0.8855	5624
	Acute toxic encephalopathy	ABCB1_rs1045642_add_1	Other	0.897939	0.230266	3.50158	0.876784	5625
	Acute toxic encephalopathy	ABCB1_rs1045642_add_2	Other	2.01208	0.400262	10.1145	0.396088	5625
	Acute toxic encephalopathy	ABCB1_rs1045642_dom_1	Other	1.1486	0.321129	4.10824	0.831276	5626
	Acute toxic encephalopathy	ABCB1_rs1045642_rec_1	Other	2.15126	0.541022	8.55407	0.276708	5627
	Acute toxic encephalopathy	ABCB1_rs1128503_add_1	Other	0.769163	0.184724	3.20268	0.718381	5628
	Acute toxic encephalopathy	ABCB1_rs1128503_add_2	Other	1.11015	0.143128	8.61067	0.920361	5628
	Acute toxic encephalopathy	ABCB1_rs1128503_dom_1	Other	0.819418	0.20454	3.2827	0.778502	5629
	Acute toxic encephalopathy	ABCB1_rs1128503_rec_1	Other	1.33333	0.222786	7.97977	0.752655	5630
	Acute toxic encephalopathy	ABCG2_rs2231142_add_1	Other	3.34747	0.593505	18.8803	0.171031	5631
	Acute toxic encephalopathy	ABCG2_rs2231142_add_2	Other					5631
	Acute toxic encephalopathy	ABCG2_rs2231142_dom_1	Other	3.34747	0.593505	18.8803	0.171031	5632
	Acute toxic encephalopathy	ABCG2_rs2231142_rec_1	Other	2.37579e-09	0		1	5633
	Acute toxic encephalopathy	GSTP1_rs1695_add_1	Other	1.35467	0.353755	5.18759	0.657681	5634
	Acute toxic encephalopathy	GSTP1_rs1695_add_2	Other	5.12701	0.399886	65.7343	0.209189	5634
	Acute toxic encephalopathy	GSTP1_rs1695_dom_1	Other	1.5236	0.416511	5.57332	0.524542	5635
	Acute toxic encephalopathy	GSTP1_rs1695_rec_1	Other	4.13324	0.391973	43.5839	0.237709	5636
	Acute toxic encephalopathy	ABCB1_rs1045642_combination_ABCG2_rs2231142_1	Other	2	0.125091	31.9766	0.624043	5637
	Abbreviations: add: additive model; add_1: homozygote frequent genotype vs. heterozygote; add_2: homozygote frequent genotype vs. homozygote rare genotype; dom: dominant model; dom_1: homozygote frequent genotype vs. heterozygote and homozygote rare genotype; PRES: posterior reversible encephalopathy syndrome; rec: recessive model; rec_1: homozygote frequent genotype and heterozygote vs. homozygo…
	Model: Number of the model indicates the SNP and covariates analyzed in the same statistical model

[truncated: 8 more sheets: Table S4d, Table S4e, Table S5a, Table S5b, Table S5c, Table S6a, Table S6b, Table  S7]
